# Supplementary material for: The main component of the aphid alarm pheromone (E)-β-farnesene affects the growth and development of Spodoptera exigua by mediating juvenile hormone-related genes
Source: Front Plant Sci. 2022 Aug 23;13:863626. doi: 10.3389/fpls.2022.863626 (PMC9445801; doi:10.3389/fpls.2022.863626)
Supplement: Supplementary Table 1 — The annotation of selected ten unigenes. [file Table_1.xls]

## Sheet: Supplementary Table S1
#GeneID	COG_class	COG_class_annotation	GO_annotation	KEGG_annotation	KOG_class	KOG_class_annotation	Pfam_annotation	Swissprot_annotation	nr_annotation
Unigene022385	--	--	--	K10478|0.0|phu:Phum_PHUM452460|--|BTB/POZ domain-containing protein, putative; K10478 BTB/POZ domain-containing protein 3/6	[S]	Function unknown	PHR domain;; BTB/POZ domain;; BTB And C-terminal Kelch	BTB/POZ domain-containing protein 9 OS=Drosophila melanogaster OX=7227 GN=BTBD9 PE=1 SV=1	BTB/POZ domain-containing protein 6 isoform X1 [Spodoptera litura]
Unigene029506	[O]	Posttranslational modification, protein turnover, chaperones	--	K00799|1e-44|dsi:Dsim_GD11371|GST, gst;EC:2.5.1.18|GD11371 gene product from transcript GD11371-RA; K00799 glutathione S-transferase [EC:2.5.1.18]	[O]	Posttranslational modification, protein turnover, chaperones	Glutathione S-transferase, N-terminal domain;; Glutathione S-transferase, N-terminal domain;; Glutathione S-transferase, C-terminal domain;; Glutathione S-transferase, C-terminal domain;; Glutathione S-transferase, N-terminal domain	Glutathione S-transferase 1 OS=Manduca sexta OX=7130 GN=GST1 PE=2 SV=1	gst1 [Spodoptera litura]
Unigene024091	[Q]	Secondary metabolites biosynthesis, transport and catabolism	Biological Process: oxidation-reduction process (GO:0055114);; Molecular Function: fatty-acyl-CoA reductase (alcohol-forming) activity (GO:0080019);;	K13356|1e-167|tca:656115|FAR;EC:1.2.1.84|similar to CG4020-PA	[I]	Lipid transport and metabolism	Male sterility protein;; Male sterility protein;; NAD dependent epimerase/dehydratase family;; GDP-mannose 4,6 dehydratase;; 3-beta hydroxysteroid dehydrogenase/isomerase family;; Polysaccharide biosynthesis protein	Putative fatty acyl-CoA reductase CG5065 OS=Drosophila melanogaster OX=7227 GN=CG5065 PE=3 SV=1	putative fatty acyl-CoA reductase CG5065 [Spodoptera litura]
Unigene029881	--	--	Molecular Function: structural constituent of cuticle (GO:0042302);;	--	--	--	Insect cuticle protein	Cuticle protein OS=Anopheles gambiae OX=7165 GN=Ccp84Ab PE=2 SV=3	cuticle protein CPG316 [Spodoptera exigua]
Unigene024366	[Q]	Secondary metabolites biosynthesis, transport and catabolism	--	--	[Q]	Secondary metabolites biosynthesis, transport and catabolism	--	Probable cytochrome P450 6a20 OS=Drosophila melanogaster OX=7227 GN=Cyp6a20 PE=2 SV=2	cytochrome p450 CYP6AB12 [Spodoptera exigua]
Unigene029782	--	--	--	--	--	--	Insect cuticle protein	Cuticle protein 8 OS=Locusta migratoria OX=7004 PE=1 SV=1	cuticle protein 7-like [Spodoptera litura]
Unigene026066	[R]	General function prediction only	Biological Process: metabolic process (GO:0008152);; Molecular Function: cis-stilbene-oxide hydrolase activity (GO:0033961);;	K10719|1e-170|tca:659305|JHEH;JHEH|Tcjheh-r5; juvenile hormone epoxide hydrolase-like protein 5; K10719 juvenile hormone epoxide hydrolase	[R]	General function prediction only	Epoxide hydrolase N terminus;; alpha/beta hydrolase fold	Juvenile hormone epoxide hydrolase OS=Bombyx mori OX=7091 GN=JHEH PE=1 SV=1	juvenile hormone epoxide hydrolase [Spodoptera exigua]
Unigene025841	[R]	General function prediction only	Biological Process: metabolic process (GO:0008152);; Molecular Function: cis-stilbene-oxide hydrolase activity (GO:0033961);;	K10719|1e-94|tca:659572|JHEH;JHEH|Tcjheh-r4; juvenile hormone epoxide hydrolase-like protein 4	[R]	General function prediction only	Epoxide hydrolase N terminus;; alpha/beta hydrolase fold	Juvenile hormone epoxide hydrolase 1 OS=Ctenocephalides felis OX=7515 GN=EH1 PE=1 SV=3	juvenile hormone epoxide hydrolase-like [Spodoptera litura]
Unigene024849	[I]	Lipid transport and metabolism	--	--	[R]	General function prediction only	Carboxylesterase family	Esterase B1 OS=Culex pipiens OX=7175 GN=B1 PE=3 SV=1	juvenile hormone esterase-like [Spodoptera litura]
Unigene025818	[R]	General function prediction only	Cellular Component: endoplasmic reticulum membrane (GO:0005789);; Cellular Component: integral component of membrane (GO:0016021);; Biological Process: aromatic compound catabolic process (GO:0019439);; Molecular Function: cis-stilbene-oxide hydrolase activity (GO:0033961);;	K10719|1e-166|aga:AgaP_AGAP008684|JHEH;JHEH|AGAP008684-PA; K10719 juvenile hormone epoxide hydrolase	[R]	General function prediction only	Epoxide hydrolase N terminus;; alpha/beta hydrolase fold;; Alpha/beta hydrolase family	Juvenile hormone epoxide hydrolase OS=Bombyx mori OX=7091 GN=JHEH PE=1 SV=1	juvenile hormone epoxide hydrolase-like [Spodoptera litura]
