# Supplementary material for: The main component of the aphid alarm pheromone (E)-β-farnesene affects the growth and development of Spodoptera exigua by mediating juvenile hormone-related genes
Source: Front Plant Sci. 2022 Aug 23;13:863626. doi: 10.3389/fpls.2022.863626 (PMC9445801; doi:10.3389/fpls.2022.863626)
Supplement: Supplementary Table 2 — 1,345 differentially expressed genes between EβF vs. CK. [file Table_2.xls]

## Sheet: Supplementary Table S2
id	baseMeanA	baseMeanB	baseMean	log2FoldChange	lfcSE	stat	pvalue	padj
Unigene029322	34507.8	20.1614	17264	-10.4812	0.414219	-25.3035	2.92002e-141	3.7423e-137
Unigene031351	15900.5	121.306	8010.92	-6.90575	0.363913	-18.9764	2.67345e-80	8.56572e-77
Unigene030510	7320.12	10.1255	3665.12	-9.15841	0.498943	-18.3556	2.97689e-75	7.63036e-72
Unigene030148	7423.57	19.7579	3721.66	-8.30332	0.4541	-18.2852	1.08544e-74	2.22045e-71
Unigene029184	8850.22	9.87942	4430.05	-9.43071	0.518976	-18.1718	8.63655e-74	1.38358e-70
Unigene030427	8593.95	10.9309	4302.44	-9.24398	0.51197	-18.0557	7.11553e-73	1.01325e-69
Unigene029903	20794.1	19.4004	10406.8	-9.62947	0.548809	-17.5461	6.36786e-69	7.41914e-66
Unigene029307	7911.66	5.89197	3958.78	-9.90206	0.567533	-17.4475	3.59418e-68	3.54331e-65
Unigene029782	6491.47	16.3984	3253.94	-8.34415	0.484888	-17.2084	2.29681e-66	1.83975e-63
Unigene029837	5949.9	2.93483	2976.42	-10.368	0.60279	-17.2001	2.65041e-66	1.99809e-63
Unigene029897	8010.14	2.509	4006.33	-10.871	0.635557	-17.1046	1.37076e-65	9.75984e-63
Unigene026988	3433.5	3.60669	1718.55	-9.41212	0.565247	-16.6513	2.95933e-62	1.72394e-59
Unigene029757	14453.2	101.055	7277.11	-6.97801	0.426596	-16.3574	3.85142e-60	2.05666e-57
Unigene029454	5621.83	13.3516	2817.59	-8.38737	0.513655	-16.3288	6.15814e-60	3.15691e-57
Unigene029230	12632.8	11.8513	6322.31	-9.54779	0.590659	-16.1646	8.9547e-59	4.2505e-56
Unigene021996	17495.1	256.764	8875.91	-5.97025	0.376658	-15.8506	1.39272e-56	5.94968e-54
Unigene026142	5526.89	8.983	2767.94	-8.83767	0.559518	-15.7952	3.35978e-56	1.389e-53
Unigene031493	12856.7	11.3805	6434.05	-9.56659	0.619418	-15.4445	8.21964e-54	3.0098e-51
Unigene029407	5859.6	1.9044	2930.75	-10.68	0.694253	-15.3835	2.11377e-53	7.52501e-51
Unigene029881	4145.15	0.739317	2072.94	-11.137	0.733629	-15.1806	4.75076e-52	1.64556e-49
Unigene006468	5776.25	13.1041	2894.68	-8.38552	0.55438	-15.126	1.09202e-51	3.58854e-49
Unigene029532	7911.77	0	3955.88	-12.7171	0.859915	-14.7888	1.72969e-49	5.40676e-47
Unigene026143	2926.14	2.12812	1464.14	-9.67515	0.656598	-14.7353	3.82682e-49	1.16773e-46
Unigene028573	2475.53	1.79206	1238.66	-9.67025	0.659332	-14.6667	1.05302e-48	3.13849e-46
Unigene022984	3396.86	6.92227	1701.89	-8.48809	0.586161	-14.4808	1.60186e-47	4.66579e-45
Unigene028825	7250.64	29.1013	3639.87	-7.64379	0.530612	-14.4056	4.77076e-47	1.35871e-44
Unigene029898	2944.16	0.671866	1472.41	-10.6796	0.745749	-14.3207	1.62477e-46	4.52675e-44
Unigene014159	1679.17	20.34	849.753	-6.19696	0.433486	-14.2956	2.32948e-46	6.35204e-44
Unigene020321	5008.82	47.8493	2528.34	-6.51107	0.458639	-14.1965	9.62671e-46	2.57033e-43
Unigene026679	65060.5	95.0077	32577.7	-8.87365	0.62826	-14.1242	2.69499e-45	6.9078e-43
Unigene022815	1716.03	2.21789	859.124	-8.992	0.636928	-14.1178	2.95201e-45	7.41824e-43
Unigene020606	9984.55	26.2773	5005.41	-8.15125	0.579469	-14.0668	6.07798e-45	1.49799e-42
Unigene030441	1911.86	5.68986	958.773	-7.97684	0.571912	-13.9477	3.25017e-44	7.85927e-42
Unigene027360	14690.5	21.1481	7355.8	-8.86826	0.639879	-13.8593	1.11792e-43	2.6532e-41
Unigene030572	14474.7	264.535	7369.63	-5.63546	0.41362	-13.6247	2.85498e-42	6.65263e-40
Unigene030354	1199.87	1.05281	600.463	-9.27873	0.68263	-13.5926	4.42889e-42	1.01358e-39
Unigene029475	1603.89	15.8379	809.863	-6.4492	0.475657	-13.5585	7.05489e-42	1.58624e-39
Unigene018059	3785.04	18.4589	1901.75	-7.35466	0.543425	-13.5339	9.86528e-42	2.17989e-39
Unigene028036	3446.99	0	1723.5	-11.7704	0.871299	-13.509	1.3835e-41	3.00525e-39
Unigene026809	3399.39	45.1171	1722.25	-6.05962	0.448924	-13.4981	1.60438e-41	3.42695e-39
Unigene026204	8033.88	7.97533	4020.93	-9.25597	0.686705	-13.4788	2.08419e-41	4.37885e-39
Unigene029888	3855.93	0	1927.96	-11.8319	0.879163	-13.4582	2.75593e-41	5.69677e-39
Unigene030829	9283.2	30.042	4656.62	-7.8475	0.594819	-13.1931	9.61742e-40	1.95646e-37
Unigene029857	3041.95	0	1520.97	-11.5501	0.884619	-13.0566	5.82593e-39	1.16664e-36
Unigene005491	1656.62	20.3619	838.491	-6.14389	0.472747	-12.9962	1.28629e-38	2.53617e-36
Unigene027724	4322.84	19.9374	2171.39	-7.39267	0.572843	-12.9052	4.20586e-38	8.16702e-36
Unigene002425	4853.45	102.845	2478.14	-5.42093	0.424125	-12.7814	2.08163e-37	3.98182e-35
Unigene023338	1073.34	3.56174	538.449	-7.75317	0.61383	-12.6308	1.42795e-36	2.69127e-34
Unigene024675	2804.65	0.358437	1402.5	-10.706	0.856881	-12.4942	8.03134e-36	1.49173e-33
Unigene016943	1547.49	10.8198	779.153	-6.84912	0.548956	-12.4766	1.0012e-35	1.83306e-33
Unigene024168	8325.17	327.939	4326.55	-4.57763	0.36963	-12.3844	3.17645e-35	5.73372e-33
Unigene026233	2191.48	1.83701	1096.66	-9.25806	0.748965	-12.3611	4.24167e-35	7.55017e-33
Unigene026175	2742.3	28.7417	1385.52	-6.3291	0.515918	-12.2677	1.35091e-34	2.37167e-32
Unigene032204	906.439	10.0805	458.26	-6.2496	0.510525	-12.2415	1.86534e-34	3.23057e-32
Unigene027527	661.934	1.52352	331.729	-8.16853	0.667806	-12.2319	2.09986e-34	3.58825e-32
Unigene029916	2402.48	0	1201.24	-11.1316	0.91027	-12.2288	2.18017e-34	3.67646e-32
Unigene029969	970.462	31.8094	501.136	-4.82137	0.397962	-12.1152	8.77984e-34	1.4426e-31
Unigene027030	1770.44	59.1851	914.812	-4.79453	0.400086	-11.9838	4.32255e-33	7.01239e-31
Unigene022832	2937.22	115.052	1526.14	-4.57738	0.385445	-11.8756	1.58558e-32	2.50873e-30
Unigene029979	1989.21	0	994.603	-10.8864	0.918269	-11.8553	2.01949e-32	3.15631e-30
Unigene008366	121184	1276.43	61230.2	-6.2971	0.5381	-11.7025	1.23799e-31	1.88883e-29
Unigene027862	1063.96	3.29326	533.624	-7.7702	0.665939	-11.668	1.85655e-31	2.79923e-29
Unigene027211	971.819	12.321	492.07	-6.06098	0.520168	-11.652	2.24237e-31	3.34166e-29
Unigene022507	2291.03	10951.4	6621.2	2.24567	0.192865	11.6437	2.46991e-31	3.63844e-29
Unigene025613	141.036	1143.25	642.145	2.99264	0.257247	11.6333	2.79063e-31	4.06418e-29
Unigene031765	1246.82	4.99549	625.909	-7.46167	0.641654	-11.6288	2.94161e-31	4.23592e-29
Unigene028333	1129.34	36.2675	582.805	-4.83996	0.41803	-11.578	5.32533e-31	7.58327e-29
Unigene021915	208.034	2088.86	1148.45	3.29005	0.286858	11.4693	1.88219e-30	2.65078e-28
Unigene029583	8203.05	9.74559	4106.4	-8.82026	0.769157	-11.4674	1.92256e-30	2.67821e-28
Unigene012418	3241.73	14.5815	1628.15	-7.31076	0.643087	-11.3682	6.0188e-30	8.2943e-28
Unigene027399	20660.1	288.507	10474.3	-5.92351	0.521309	-11.3628	6.40849e-30	8.73736e-28
Unigene029926	885.354	0.38088	442.868	-9.44563	0.839308	-11.2541	2.21141e-29	2.98331e-27
Unigene029424	383.249	10612.6	5497.94	4.67418	0.418135	11.1787	5.1869e-29	6.85312e-27
Unigene024970	7988.03	15.6807	4001.85	-8.23923	0.73815	-11.162	6.25622e-29	8.1816e-27
Unigene030671	317.666	2176.34	1247	2.75409	0.247583	11.1239	9.59784e-29	1.24248e-26
Unigene028266	2255.24	2.46405	1128.85	-8.78812	0.793325	-11.0776	1.61166e-28	2.0655e-26
Unigene027270	5247.24	129.458	2688.35	-5.17669	0.467719	-11.0679	1.79503e-28	2.27774e-26
Unigene021221	4895.66	467.512	2681.59	-3.34416	0.307732	-10.8671	1.65352e-27	2.05743e-25
Unigene026777	1096.15	0	548.073	-10.1734	0.936315	-10.8653	1.6863e-27	2.07804e-25
Unigene008401	440.705	3.1583	221.932	-6.68799	0.619603	-10.794	3.67511e-27	4.48573e-25
Unigene030044	3808.63	6.04919	1907.34	-8.39987	0.783686	-10.7184	8.34202e-27	9.99172e-25
Unigene005126	1213.17	71.3683	642.271	-4.00655	0.376158	-10.6512	1.72045e-26	2.04161e-24
Unigene029785	2644.89	25.9408	1335.41	-6.32858	0.595538	-10.6267	2.23964e-26	2.63332e-24
Unigene025145	547.658	2.12806	274.893	-7.36146	0.701313	-10.4967	8.94594e-26	1.03289e-23
Unigene016576	4045.85	313.371	2179.61	-3.62943	0.345927	-10.4919	9.41284e-26	1.0771e-23
Unigene027121	2031.51	2.12806	1016.82	-8.70819	0.83301	-10.4539	1.40647e-25	1.58543e-23
Unigene028263	4857.14	55.6482	2456.39	-6.12692	0.588373	-10.4133	2.15547e-25	2.40213e-23
Unigene029814	4520.25	240.634	2380.44	-4.13445	0.405521	-10.1954	2.07852e-24	2.27678e-22
Unigene024735	490.904	8.96044	249.932	-5.52797	0.544815	-10.1465	3.43419e-24	3.72988e-22
Unigene027350	1892.53	7188.23	4540.38	1.91585	0.188967	10.1386	3.72587e-24	4.01267e-22
Unigene010511	764.12	5.66717	384.894	-6.61129	0.654516	-10.101	5.46576e-24	5.83743e-22
Unigene030809	1319.22	104.208	711.713	-3.59689	0.357113	-10.0721	7.33853e-24	7.77278e-22
Unigene019954	15.0619	694.857	354.959	5.3089	0.535453	9.9148	3.58982e-23	3.71025e-21
Unigene022269	686.668	7.2132	346.941	-6.19336	0.625582	-9.90015	4.15651e-23	4.26158e-21
Unigene029302	5154.4	14.9656	2584.68	-7.64788	0.774689	-9.87219	5.49498e-23	5.58918e-21
Unigene024787	489.48	4302.31	2395.9	3.09349	0.314469	9.83719	7.78549e-23	7.79522e-21
Unigene030372	449.852	0	224.926	-9.23755	0.947042	-9.75411	1.77151e-22	1.74644e-20
Unigene025782	806.289	3.67414	404.981	-7.12996	0.733166	-9.7249	2.3614e-22	2.2927e-20
Unigene023430	278.055	11.021	144.538	-4.5104	0.46392	-9.72238	2.42058e-22	2.33249e-20
Unigene026424	550.27	13046.7	6798.46	4.43212	0.458141	9.67414	3.88338e-22	3.71414e-20
Unigene020963	178.619	4.63687	91.6278	-5.05307	0.523856	-9.64591	5.1155e-22	4.85631e-20
Unigene015514	5293.61	29.1472	2661.38	-6.92315	0.719333	-9.6244	6.30763e-22	5.94401e-20
Unigene017507	569.122	0	284.561	-9.29946	0.972555	-9.56189	1.15625e-21	1.0738e-19
Unigene030157	3317.43	5.95816	1661.69	-8.05569	0.842975	-9.55626	1.22092e-21	1.11766e-19
Unigene026766	1498.47	30.6462	764.558	-5.36039	0.56098	-9.5554	1.23103e-21	1.11893e-19
Unigene015661	1138.89	5.71224	572.301	-7.00134	0.733083	-9.55055	1.29011e-21	1.16437e-19
Unigene026512	3527.55	47.741	1787.65	-5.86802	0.615183	-9.53865	1.44698e-21	1.29682e-19
Unigene027737	5686.6	379.773	3033.19	-3.81576	0.403491	-9.45689	3.17249e-21	2.82352e-19
Unigene022224	870.906	37.6129	454.259	-4.39674	0.465361	-9.44803	3.45284e-21	3.05183e-19
Unigene024285	2393.15	15.2772	1204.22	-6.73085	0.712623	-9.44519	3.54773e-21	3.11422e-19
Unigene018964	1577.16	7.72904	792.447	-7.01665	0.747344	-9.38879	6.06962e-21	5.29172e-19
Unigene000719	637.213	24.7529	330.983	-4.53141	0.48407	-9.36106	7.89389e-21	6.83568e-19
Unigene030153	437.068	1.72467	219.396	-7.17026	0.76732	-9.34455	9.22814e-21	7.93744e-19
Unigene011842	752.317	11.6479	381.982	-5.68178	0.608562	-9.33641	9.96584e-21	8.51482e-19
Unigene017149	361.021	0.335933	180.678	-8.23157	0.886369	-9.28684	1.58935e-20	1.34895e-18
Unigene023836	1498.57	95.3181	796.944	-3.87849	0.417967	-9.27942	1.70411e-20	1.43684e-18
Unigene024998	1708.81	107.976	908.393	-3.88718	0.419751	-9.26069	2.03123e-20	1.70145e-18
Unigene030386	377.212	10054.6	5215.92	4.57222	0.494069	9.25423	2.1579e-20	1.79582e-18
Unigene030233	377.057	0	188.528	-8.94256	0.967432	-9.2436	2.38341e-20	1.97069e-18
Unigene020919	305.8	29.9046	167.852	-3.29302	0.359274	-9.16576	4.91986e-20	4.01611e-18
Unigene026823	82170.9	9766.46	45968.7	-3.02614	0.330611	-9.15318	5.52804e-20	4.45581e-18
Unigene029165	1152.48	14347	7749.74	3.56077	0.389374	9.14486	5.97058e-20	4.78244e-18
Unigene024141	718.57	28.2475	373.409	-4.50743	0.493531	-9.13302	6.66141e-20	5.26992e-18
Unigene028669	11277.8	173.527	5725.69	-5.68332	0.62239	-9.13144	6.75915e-20	5.31443e-18
Unigene027989	14760.6	492.566	7626.58	-4.71888	0.517163	-9.12454	7.20392e-20	5.6296e-18
Unigene024859	4612.97	115.769	2364.37	-5.07861	0.558802	-9.08839	1.00518e-19	7.80752e-18
Unigene025735	4666.18	25.3135	2345.75	-6.85717	0.761863	-9.00053	2.24638e-19	1.72393e-17
Unigene027622	284.143	0.739317	142.441	-7.47886	0.832907	-8.97922	2.727e-19	2.08031e-17
Unigene028763	1633.73	35.4166	834.571	-5.25404	0.586231	-8.96242	3.17628e-19	2.40871e-17
Unigene027502	964.065	5146.07	3055.07	2.39232	0.268115	8.92275	4.54836e-19	3.42893e-17
Unigene029363	213.542	1.9044	107.723	-6.30952	0.709097	-8.89797	5.68786e-19	4.2629e-17
Unigene019295	222.832	5.28629	114.059	-5.12272	0.576672	-8.88326	6.49308e-19	4.8381e-17
Unigene028146	340.117	0	170.058	-8.73677	0.984718	-8.87236	7.16118e-19	5.27458e-17
Unigene028366	10385.6	80.3529	5233	-6.45199	0.730023	-8.83806	9.73982e-19	7.13289e-17
Unigene026903	3443.84	56.5897	1750.21	-5.58332	0.632405	-8.82871	1.05889e-18	7.71064e-17
Unigene029838	2217.18	9.40901	1113.3	-7.08182	0.802917	-8.82012	1.1434e-18	8.279e-17
Unigene005965	469.829	4.92786	237.379	-6.08826	0.690603	-8.81585	1.18776e-18	8.54701e-17
Unigene027114	454.352	0.358437	227.355	-8.25477	0.938737	-8.79349	1.44984e-18	1.03229e-16
Unigene011598	386.322	1485.09	935.704	1.92882	0.219793	8.77564	1.69928e-18	1.20321e-16
Unigene027015	604.911	2.10561	303.508	-7.21728	0.825635	-8.74149	2.30065e-18	1.61121e-16
Unigene017479	505.881	19.2197	262.55	-4.5315	0.524346	-8.6422	5.51418e-18	3.84075e-16
Unigene023615	81.9827	792	436.992	3.21103	0.371848	8.63533	5.85577e-18	4.05663e-16
Unigene025488	21.5321	1583.77	802.652	5.79668	0.672265	8.62262	6.54405e-18	4.50906e-16
Unigene024130	623.356	2.08311	312.719	-7.22905	0.838733	-8.61902	6.75324e-18	4.62832e-16
Unigene017311	335.252	12.5671	173.909	-4.54873	0.529681	-8.58767	8.87485e-18	6.05001e-16
Unigene014324	782.162	19.4892	400.825	-5.05829	0.591256	-8.55516	1.17708e-17	7.93969e-16
Unigene016768	397.38	12.6345	205.007	-4.75434	0.558683	-8.5099	1.74077e-17	1.16805e-15
Unigene026578	267.705	2.26284	134.984	-6.3102	0.74291	-8.49389	1.99829e-17	1.32695e-15
Unigene019198	324.555	5.15259	164.854	-5.59596	0.66237	-8.44838	2.95364e-17	1.94123e-15
Unigene030694	1878.85	287.157	1083	-2.67168	0.320165	-8.34468	7.14058e-17	4.66907e-15
Unigene014418	268.421	2.57633	135.498	-6.14263	0.736494	-8.34037	7.40562e-17	4.79757e-15
Unigene029202	394.465	3174.37	1784.42	2.95516	0.354325	8.34027	7.41197e-17	4.79757e-15
Unigene027449	3380.41	10.4842	1695.44	-7.29203	0.875419	-8.32976	8.10073e-17	5.21704e-15
Unigene027749	706.032	7.93038	356.981	-5.97012	0.717873	-8.3164	9.06745e-17	5.81042e-15
Unigene025795	1053.16	13.8435	533.504	-5.79255	0.69724	-8.30783	9.74709e-17	6.21486e-15
Unigene014217	1162.33	30.9133	596.62	-4.96161	0.598567	-8.28915	1.14059e-16	7.23654e-15
Unigene017892	69.4377	1345.72	707.578	4.1265	0.498864	8.2718	1.31949e-16	8.33032e-15
Unigene030370	2.21266	327.466	164.839	6.45764	0.780886	8.26964	1.34366e-16	8.44136e-15
Unigene030577	5448.29	34926.3	20187.3	2.6424	0.320307	8.24958	1.58948e-16	9.93695e-15
Unigene026173	527.491	7.93013	267.71	-5.63027	0.685568	-8.21257	2.16509e-16	1.34698e-14
Unigene028453	47.8735	664.797	356.335	3.69416	0.450233	8.20498	2.30629e-16	1.4279e-14
Unigene000578	2754.24	182.771	1468.51	-3.79567	0.462771	-8.20206	2.36296e-16	1.45595e-14
Unigene026895	270.172	10.0134	140.093	-4.54278	0.5541	-8.19848	2.43445e-16	1.49282e-14
Unigene010069	462.956	0.335933	231.646	-8.06841	0.984579	-8.19478	2.51047e-16	1.52485e-14
Unigene021781	558.966	5299.54	2929.25	3.17693	0.3881	8.18585	2.70392e-16	1.6346e-14
Unigene020112	258.84	1436.56	847.699	2.44089	0.29907	8.16159	3.30649e-16	1.98948e-14
Unigene020929	0.822047	310.09	155.456	7.24835	0.89089	8.13608	4.08291e-16	2.44517e-14
Unigene005207	64.0472	353.827	208.937	2.43862	0.300511	8.11492	4.86087e-16	2.88412e-14
Unigene004605	219.982	0.335933	110.159	-7.51262	0.926784	-8.10612	5.22606e-16	3.08651e-14
Unigene029151	190.309	0	95.1543	-8.093	1.00211	-8.07597	6.69443e-16	3.91762e-14
Unigene030801	285.02	3.96513	144.492	-5.69612	0.706666	-8.06055	7.59505e-16	4.42446e-14
Unigene027056	226.518	5.71206	116.115	-5.00456	0.621168	-8.0567	7.83796e-16	4.54531e-14
Unigene025825	81.1004	1035.18	558.14	3.56982	0.443441	8.05028	8.26052e-16	4.76878e-14
Unigene020366	275.424	2092.21	1183.82	2.87259	0.358021	8.02353	1.02751e-15	5.90519e-14
Unigene014997	692.611	70.6732	381.642	-3.21803	0.401326	-8.01849	1.07055e-15	6.12509e-14
Unigene017682	429.563	9.34125	219.452	-5.18131	0.647313	-8.00434	1.20111e-15	6.84155e-14
Unigene018619	66.3299	1057.34	561.835	3.8621	0.487532	7.92175	2.342e-15	1.31645e-13
Unigene025106	314.829	3750.97	2032.9	3.47889	0.439559	7.91451	2.48238e-15	1.38927e-13
Unigene014200	402.405	12.41	207.408	-4.75236	0.600539	-7.9135	2.5025e-15	1.39444e-13
Unigene025815	1158.55	104.523	631.537	-3.38145	0.428053	-7.8996	2.79798e-15	1.54564e-13
Unigene025473	80.5095	1966.56	1023.53	4.40726	0.558051	7.89761	2.84308e-15	1.56314e-13
Unigene030113	156.59	0	78.2948	-7.9143	1.00217	-7.89713	2.85405e-15	1.56314e-13
Unigene028049	161.469	0.761759	81.1155	-6.72648	0.852253	-7.89259	2.95974e-15	1.61413e-13
Unigene027430	1350.78	10339.3	5845.02	2.88143	0.366893	7.8536	4.04259e-15	2.18607e-13
Unigene025445	386.993	6.09306	196.543	-5.53739	0.705271	-7.85142	4.11337e-15	2.215e-13
Unigene026423	905.112	82.8826	493.997	-3.35991	0.429569	-7.82157	5.21683e-15	2.78638e-13
Unigene029084	11654.3	131.464	5892.86	-5.91176	0.75583	-7.82154	5.21794e-15	2.78638e-13
Unigene026308	483.635	13.194	248.414	-4.89586	0.626945	-7.80908	5.76081e-15	3.06351e-13
Unigene025625	142.046	0.761759	71.4038	-6.59066	0.845653	-7.79357	6.51394e-15	3.4497e-13
Unigene015534	255.499	2252.89	1254.2	3.07252	0.395503	7.76864	7.93314e-15	4.16685e-13
Unigene006908	566.876	53.1805	310.028	-3.32766	0.428401	-7.76763	7.99691e-15	4.1832e-13
Unigene028542	27962.8	917.592	14440.2	-4.67162	0.601772	-7.7631	8.28777e-15	4.31773e-13
Unigene027488	2287	6.18302	1146.59	-7.25126	0.937404	-7.73546	1.03027e-14	5.32417e-13
Unigene019484	157.218	3.22581	80.2221	-5.21469	0.676008	-7.71395	1.21981e-14	6.27834e-13
Unigene008249	118.546	1.38868	59.9675	-5.7827	0.753505	-7.6744	1.66199e-14	8.52003e-13
Unigene030493	8.28375	260.429	134.356	4.70973	0.615012	7.65793	1.88948e-14	9.64763e-13
Unigene017249	239.727	4903.89	2571.81	4.16999	0.544907	7.65267	1.96854e-14	1.00114e-12
Unigene002279	131.91	16.2848	74.0975	-2.95007	0.385545	-7.65169	1.98349e-14	1.00476e-12
Unigene031363	113.574	4.59205	59.0832	-4.39267	0.577253	-7.60961	2.74919e-14	1.38715e-12
Unigene030199	45.8142	532.996	289.405	3.43703	0.453967	7.5711	3.70072e-14	1.85994e-12
Unigene027019	8172.33	217.079	4194.7	-4.91108	0.650396	-7.5509	4.32246e-14	2.16204e-12
Unigene024336	8092.29	61603.9	34848.1	2.86891	0.381719	7.51578	5.65733e-14	2.81024e-12
Unigene009293	2096.51	4.25611	1050.38	-7.38951	0.984205	-7.5081	5.99913e-14	2.96853e-12
Unigene026799	136.65	2.10555	69.378	-5.48938	0.733082	-7.48809	6.98844e-14	3.44476e-12
Unigene023751	236.706	0.335933	118.521	-7.34994	0.984953	-7.46223	8.50709e-14	4.16133e-12
Unigene024115	13.4036	987.936	500.67	5.65208	0.757918	7.45737	8.82646e-14	4.30114e-12
Unigene020263	694.619	100.314	397.467	-2.74073	0.36779	-7.45189	9.20146e-14	4.46689e-12
Unigene024427	495.421	16277.1	8386.26	4.73992	0.63783	7.43132	1.07519e-13	5.1803e-12
Unigene013934	89.7558	0.671866	45.2138	-6.10711	0.823807	-7.41327	1.23219e-13	5.91452e-12
Unigene016404	578.28	152.125	365.202	-1.90908	0.257744	-7.40686	1.29326e-13	6.1845e-12
Unigene009705	371.469	2.10561	186.787	-6.47914	0.876161	-7.39492	1.41498e-13	6.74143e-12
Unigene023233	409.74	7530.68	3970.21	4.02221	0.545317	7.37592	1.63209e-13	7.71842e-12
Unigene013223	7009.19	29691.6	18350.4	2.06027	0.279449	7.3726	1.67332e-13	7.88429e-12
Unigene025913	177.377	1.43369	89.4053	-6.12624	0.832864	-7.35563	1.90027e-13	8.88829e-12
Unigene026068	254.3	1351.77	803.036	2.37596	0.323371	7.34748	2.01973e-13	9.41266e-12
Unigene028513	1312.79	141.394	727.094	-3.13228	0.426803	-7.33893	2.15307e-13	9.96163e-12
Unigene028936	749.136	88.1971	418.667	-3.01467	0.412773	-7.30346	2.80459e-13	1.29294e-11
Unigene025157	103.656	704.794	404.225	2.71513	0.37191	7.30049	2.86715e-13	1.31704e-11
Unigene018568	318.385	7391.06	3854.72	4.30861	0.591566	7.28341	3.25483e-13	1.48978e-11
Unigene006257	425.169	14.8297	219.999	-4.56444	0.628746	-7.25959	3.88269e-13	1.77084e-11
Unigene022882	127.325	0	63.6623	-7.51706	1.03765	-7.24434	4.34545e-13	1.97487e-11
Unigene026886	287.573	5.30892	146.441	-5.28351	0.730819	-7.22957	4.84514e-13	2.19418e-11
Unigene028951	904.593	149.747	527.17	-2.54975	0.352934	-7.22444	5.03162e-13	2.2706e-11
Unigene010228	623.59	1.43369	312.512	-7.14385	0.990115	-7.21517	5.38684e-13	2.42238e-11
Unigene014919	520.807	137.787	329.297	-1.89997	0.263361	-7.21432	5.42046e-13	2.42897e-11
Unigene024442	78.229	1068.08	573.155	3.63177	0.503843	7.20815	5.67174e-13	2.53272e-11
Unigene022804	290.31	37.274	163.792	-2.89261	0.402759	-7.18198	6.87073e-13	3.05747e-11
Unigene022096	201.181	7.52687	104.354	-4.4697	0.624213	-7.16053	8.03651e-13	3.56387e-11
Unigene023746	118.998	1.41124	60.2046	-5.70225	0.797068	-7.15403	8.42686e-13	3.72409e-11
Unigene021436	375.925	2780.57	1578.25	2.82468	0.395209	7.14732	8.84899e-13	3.89721e-11
Unigene028388	105.75	0	52.875	-7.37101	1.03468	-7.12396	1.0487e-12	4.57145e-11
Unigene029188	175.494	1501.27	838.383	3.01699	0.42577	7.08595	1.38098e-12	5.97925e-11
Unigene005500	117.992	6.76487	62.3784	-3.93654	0.557221	-7.0646	1.61085e-12	6.92772e-11
Unigene024569	161.444	579.392	370.418	1.82711	0.260499	7.01387	2.31815e-12	9.87023e-11
Unigene027787	275.151	27.0375	151.094	-3.2453	0.463262	-7.00531	2.46435e-12	1.0458e-10
Unigene012036	582.665	52.1909	317.428	-3.36483	0.48081	-6.99826	2.59167e-12	1.09259e-10
Unigene029060	302.659	1.47857	152.069	-6.4946	0.933019	-6.96084	3.38251e-12	1.41667e-10
Unigene011203	71.6981	2.12806	36.9131	-4.70417	0.677388	-6.94457	3.79605e-12	1.5847e-10
Unigene010061	1106.48	69.914	588.198	-3.81276	0.549183	-6.94261	3.84933e-12	1.60172e-10
Unigene026444	2201.15	163.686	1182.42	-3.60556	0.519744	-6.93718	3.99999e-12	1.65902e-10
Unigene023485	532.033	9.00633	270.52	-5.35212	0.774032	-6.9146	4.69195e-12	1.93974e-10
Unigene013298	2391.86	611.246	1501.55	-1.94681	0.281595	-6.9135	4.72851e-12	1.94857e-10
Unigene023703	2114.84	31.7187	1073.28	-5.47384	0.792764	-6.90475	5.02921e-12	2.06584e-10
Unigene008742	807.812	73.2969	440.554	-3.34712	0.485758	-6.89052	5.55907e-12	2.2762e-10
Unigene025009	542.408	4078.02	2310.21	2.8416	0.413052	6.87952	6.00563e-12	2.45122e-10
Unigene028013	9851.82	45278.1	27564.9	2.17001	0.315499	6.87802	6.06889e-12	2.46917e-10
Unigene015343	159.734	3.69646	81.7152	-5.00494	0.72904	-6.86511	6.64393e-12	2.69457e-10
Unigene008859	1077.02	105.211	591.115	-3.24792	0.474667	-6.84252	7.7813e-12	3.12618e-10
Unigene014160	2054.88	89.1762	1072.03	-4.26775	0.626485	-6.81222	9.61007e-12	3.82493e-10
Unigene032394	182.186	2548.81	1365.5	3.65036	0.536354	6.80588	1.00434e-11	3.98501e-10
Unigene028434	109.324	8.69189	59.008	-3.52102	0.519751	-6.77443	1.24897e-11	4.94038e-10
Unigene026516	387.694	960.635	674.165	1.30321	0.192568	6.76749	1.31033e-11	5.16714e-10
Unigene005706	212.335	5.46494	108.9	-4.84756	0.717039	-6.76052	1.37497e-11	5.40539e-10
Unigene019068	256.964	5.51121	131.237	-5.07035	0.751575	-6.7463	1.51664e-11	5.94412e-10
Unigene022437	0.642773	53.7863	27.2145	5.6446	0.837313	6.74133	1.56944e-11	6.13229e-10
Unigene025125	151.474	987.009	569.242	2.64625	0.393021	6.73311	1.66078e-11	6.46946e-10
Unigene023003	24.6655	405.39	215.028	3.85951	0.573964	6.7243	1.76433e-11	6.8313e-10
Unigene021660	0.896258	114.546	57.7213	5.99543	0.892848	6.71495	1.88126e-11	7.2621e-10
Unigene027362	395.186	9.31976	202.253	-4.96659	0.740088	-6.71081	1.93553e-11	7.44919e-10
Unigene013936	44.8605	827.514	436.187	3.99606	0.595748	6.70763	1.97817e-11	7.5905e-10
Unigene005457	2204.78	344.446	1274.62	-2.62135	0.391211	-6.70061	2.07545e-11	7.91635e-10
Unigene030537	73.9087	440.377	257.143	2.52817	0.377855	6.69084	2.21895e-11	8.41362e-10
Unigene026935	237.859	14.2692	126.064	-3.86209	0.579827	-6.66077	2.72402e-11	1.02679e-09
Unigene012633	480.557	65.8797	273.218	-2.79589	0.420141	-6.65464	2.83994e-11	1.06735e-09
Unigene027334	108.716	0	54.3579	-7.14538	1.07501	-6.64679	2.99562e-11	1.12257e-09
Unigene014328	2073.26	97.3106	1085.29	-4.16137	0.626851	-6.63853	3.16828e-11	1.18037e-09
Unigene006208	16.9866	197.496	107.242	3.4056	0.515387	6.60785	3.8993e-11	1.44015e-09
Unigene027053	1699.22	284.762	991.993	-2.52465	0.382194	-6.60568	3.95702e-11	1.45727e-09
Unigene016948	156.445	0	78.2226	-7.25906	1.10136	-6.59101	4.36833e-11	1.60414e-09
Unigene016494	416.103	2577.93	1497.02	2.57395	0.392332	6.56064	5.35787e-11	1.9619e-09
Unigene023123	61.1474	0.38088	30.7642	-6.06079	0.92399	-6.55937	5.40342e-11	1.97294e-09
Unigene014342	201.936	0	100.968	-7.32716	1.11793	-6.55424	5.59267e-11	2.03624e-09
Unigene025820	1179.51	38.6405	609.077	-4.57312	0.699449	-6.53818	6.22726e-11	2.26086e-09
Unigene022191	8954.21	116443	62698.4	3.54468	0.543811	6.51821	7.115e-11	2.57587e-09
Unigene022826	301.281	35.0125	168.147	-3.01189	0.463484	-6.49838	8.1189e-11	2.93104e-09
Unigene013965	137.236	4.63681	70.9363	-4.52552	0.698667	-6.47736	9.33412e-11	3.34151e-09
Unigene014126	2.75037	50.6943	26.7223	3.98721	0.615676	6.47615	9.40948e-11	3.35911e-09
Unigene026572	461.978	1363.74	912.861	1.54902	0.239473	6.46846	9.90081e-11	3.52469e-09
Unigene029522	66.2506	0	33.1253	-6.81094	1.05317	-6.46709	9.99074e-11	3.54685e-09
Unigene026878	90.4401	302.502	196.471	1.72851	0.267338	6.46563	1.00876e-10	3.57133e-09
Unigene019359	36.107	257.446	146.777	2.76385	0.427632	6.46315	1.02544e-10	3.62038e-09
Unigene016435	108.901	1.05275	54.9766	-5.73919	0.88821	-6.46153	1.03652e-10	3.64945e-09
Unigene006835	8768.1	19014	13891	1.11218	0.172228	6.45762	1.0636e-10	3.72435e-09
Unigene025297	34349	5053.35	19701.2	-2.69717	0.418302	-6.4479	1.13414e-10	3.96053e-09
Unigene014344	150.948	418.332	284.64	1.46059	0.226615	6.44528	1.15391e-10	4.01861e-09
Unigene016997	205.055	4.90554	104.98	-4.89568	0.761088	-6.43248	1.25535e-10	4.36003e-09
Unigene024544	245.508	5.13033	125.319	-5.05118	0.786024	-6.42624	1.30795e-10	4.53045e-09
Unigene025254	223.115	32.8172	127.966	-2.69641	0.420541	-6.41178	1.43834e-10	4.96866e-09
Unigene024169	58.8633	278.142	168.503	2.20825	0.34533	6.39459	1.60976e-10	5.531e-09
Unigene017095	84.146	5.04032	44.5931	-3.84805	0.602104	-6.39102	1.64787e-10	5.64682e-09
Unigene010682	610.702	2133.24	1371.97	1.78436	0.279721	6.37906	1.78175e-10	6.08931e-09
Unigene028880	121.317	2.95727	62.1369	-4.88351	0.765622	-6.37848	1.78851e-10	6.09615e-09
Unigene027302	249.526	1068.74	659.133	2.06736	0.325078	6.35957	2.02323e-10	6.85973e-09
Unigene027143	600.66	1.76962	301.215	-6.64166	1.04504	-6.3554	2.07887e-10	7.02975e-09
Unigene014120	821.618	6.40643	414.012	-5.96488	0.939791	-6.34703	2.19515e-10	7.40344e-09
Unigene006842	754.927	48.2762	401.602	-3.76608	0.593899	-6.34128	2.27858e-10	7.66464e-09
Unigene026915	371.457	24.4625	197.96	-3.72801	0.589929	-6.31942	2.62546e-10	8.78533e-09
Unigene030910	81.8223	293.968	187.895	1.82778	0.289683	6.30958	2.79802e-10	9.33838e-09
Unigene021378	634.491	65.0977	349.794	-3.16722	0.503096	-6.29547	3.06472e-10	1.02019e-08
Unigene004406	801.362	126.675	464.018	-2.59755	0.413084	-6.28818	3.21202e-10	1.06646e-08
Unigene027498	1698.44	131.479	914.961	-3.52529	0.561896	-6.27392	3.5207e-10	1.16292e-08
Unigene020858	9.21074	126.335	67.7727	3.6215	0.579086	6.25382	4.00545e-10	1.31964e-08
Unigene029506	134.173	4511.34	2322.76	4.65045	0.744854	6.24343	4.28069e-10	1.4067e-08
Unigene023686	132.908	0.358437	66.6334	-6.47937	1.03865	-6.23825	4.42482e-10	1.44765e-08
Unigene029029	1039.81	3447.86	2243.83	1.71175	0.2745	6.23589	4.49204e-10	1.46211e-08
Unigene029293	1121.94	202.686	662.311	-2.41708	0.387689	-6.23458	4.52991e-10	1.46975e-08
Unigene015712	1052.41	4601.09	2826.75	2.09491	0.336039	6.23414	4.54252e-10	1.47013e-08
Unigene013724	1044.25	5.66711	524.96	-6.20945	0.997954	-6.22218	4.90287e-10	1.58275e-08
Unigene019371	51.742	186.712	119.227	1.83046	0.294318	6.21933	4.99287e-10	1.60775e-08
Unigene001725	486.635	8.26487	247.45	-5.21893	0.839658	-6.21555	5.11466e-10	1.64284e-08
Unigene010859	28.4908	162.073	95.2817	2.44164	0.393196	6.20974	5.3074e-10	1.70049e-08
Unigene014915	108.574	8.89311	58.7337	-3.44594	0.554988	-6.20904	5.33093e-10	1.70377e-08
Unigene014861	50.9121	0	25.456	-6.52775	1.05189	-6.2057	5.44525e-10	1.73598e-08
Unigene017399	63.7436	0.335933	32.0397	-5.99141	0.965656	-6.20449	5.48739e-10	1.74507e-08
Unigene029449	172.319	2475.11	1323.71	3.65113	0.588852	6.20043	5.63106e-10	1.78633e-08
Unigene001258	1783.04	50.2439	916.643	-4.70073	0.759246	-6.19132	5.9664e-10	1.88338e-08
Unigene000195	389.963	8.78065	199.372	-4.92794	0.799243	-6.16576	7.01476e-10	2.20605e-08
Unigene021523	4507.51	682.426	2594.97	-2.65297	0.430288	-6.16557	7.02302e-10	2.20605e-08
Unigene027027	452.341	93.5046	272.923	-2.23423	0.363635	-6.14415	8.03905e-10	2.51289e-08
Unigene024355	550.825	34.9468	292.886	-3.7614	0.614223	-6.12384	9.13482e-10	2.84846e-08
Unigene010125	94.8436	0.739317	47.7914	-5.81733	0.950998	-6.11707	9.53086e-10	2.96475e-08
Unigene028719	87.1087	6.60878	46.8587	-3.55443	0.581159	-6.11611	9.5889e-10	2.97558e-08
Unigene020972	51.7857	1.74718	26.7665	-4.45503	0.730502	-6.09858	1.07013e-09	3.31274e-08
Unigene030762	960.239	6796.92	3878.58	2.74316	0.45005	6.09524	1.0927e-09	3.37448e-08
Unigene011349	357.389	902.232	629.81	1.3269	0.218411	6.07525	1.23795e-09	3.7956e-08
Unigene021215	391.779	1910.17	1150.97	2.24253	0.369367	6.07128	1.26891e-09	3.88123e-08
Unigene029411	996.281	4585.5	2790.89	2.16327	0.356932	6.06075	1.35485e-09	4.13423e-08
Unigene025938	474.93	54.2579	264.594	-3.02187	0.499449	-6.05042	1.44472e-09	4.39798e-08
Unigene023141	60.6747	0	30.3374	-6.56312	1.08684	-6.0387	1.55364e-09	4.7072e-08
Unigene029991	55.3112	0	27.6556	-6.50911	1.07885	-6.03337	1.60573e-09	4.85355e-08
Unigene014090	6105.75	2478.57	4292.16	-1.29256	0.214572	-6.0239	1.7026e-09	5.1222e-08
Unigene004489	262.029	11.5804	136.805	-4.17224	0.69382	-6.01344	1.81628e-09	5.43864e-08
Unigene027646	52.858	0	26.429	-6.45868	1.07802	-5.99127	2.08209e-09	6.20559e-08
Unigene026559	393.387	2223.25	1308.32	2.44064	0.407852	5.98413	2.17544e-09	6.46879e-08
Unigene017066	2555.36	9711.17	6133.26	1.89915	0.318234	5.96779	2.40489e-09	7.11803e-08
Unigene024333	237.113	1260.68	748.899	2.35967	0.39566	5.96388	2.46318e-09	7.27376e-08
Unigene023431	390.329	78.3601	234.345	-2.27114	0.381788	-5.9487	2.70285e-09	7.94699e-08
Unigene019792	360.445	4321.64	2341.04	3.41487	0.574057	5.94865	2.70357e-09	7.94699e-08
Unigene018581	166.689	19.667	93.1779	-2.96859	0.499271	-5.94585	2.7502e-09	8.04715e-08
Unigene014837	722.64	30.7778	376.709	-4.21241	0.708801	-5.94301	2.79839e-09	8.1695e-08
Unigene019093	517.897	40.276	279.086	-3.49926	0.588923	-5.94179	2.81923e-09	8.21164e-08
Unigene020232	1099.45	5044.46	3071.95	2.15749	0.363331	5.93808	2.88385e-09	8.38082e-08
Unigene000482	234.182	1073.54	653.861	2.15554	0.363082	5.9368	2.90643e-09	8.42733e-08
Unigene025218	92.2243	3.24825	47.7363	-4.41643	0.746027	-5.91993	3.22074e-09	9.27574e-08
Unigene029031	1179.85	555.251	867.552	-1.08239	0.183201	-5.90821	3.45839e-09	9.9156e-08
Unigene006102	135.013	19.4668	77.2401	-2.71561	0.460175	-5.90125	3.60757e-09	1.03202e-07
Unigene026411	1901.56	8138.47	5020.02	2.062	0.349847	5.89401	3.76936e-09	1.0759e-07
Unigene011367	396.323	1926.85	1161.59	2.23589	0.38055	5.87541	4.21789e-09	1.19822e-07
Unigene000733	221.445	24.507	122.976	-3.05603	0.520166	-5.8751	4.22594e-09	1.19822e-07
Unigene026576	1706.14	67.6034	886.873	-4.28479	0.73157	-5.85698	4.71362e-09	1.33061e-07
Unigene025332	60.4629	0.38088	30.4219	-5.81547	0.993663	-5.85255	4.84083e-09	1.36352e-07
Unigene010091	68.5008	2.55395	35.5274	-4.34857	0.744965	-5.83727	5.30621e-09	1.48806e-07
Unigene006095	286.636	34.4741	160.555	-2.94489	0.505135	-5.82991	5.54563e-09	1.55181e-07
Unigene030620	4558.16	36666.8	20612.5	2.90219	0.498372	5.82334	5.76836e-09	1.61062e-07
Unigene024545	155.519	479.839	317.679	1.6104	0.276986	5.81402	6.09916e-09	1.69192e-07
Unigene019077	370.931	6.36167	188.647	-5.1264	0.882868	-5.80654	6.37789e-09	1.76241e-07
Unigene027510	8.37057	81.2504	44.8105	3.15799	0.543876	5.80646	6.38078e-09	1.76241e-07
Unigene004527	405.389	43.6402	224.515	-3.0892	0.532496	-5.80135	6.57833e-09	1.80918e-07
Unigene031211	38.9769	151.924	95.4505	1.9369	0.333928	5.80034	6.61794e-09	1.81618e-07
Unigene025276	17.147	102.039	59.593	2.49452	0.430362	5.79633	6.77828e-09	1.85621e-07
Unigene031044	2610.67	15506.5	9058.6	2.5032	0.432084	5.79333	6.90061e-09	1.88568e-07
Unigene021050	974.359	369.504	671.931	-1.3878	0.240847	-5.76215	8.30491e-09	2.25499e-07
Unigene008808	35.7051	0	17.8526	-6.08984	1.05774	-5.7574	8.5419e-09	2.31444e-07
Unigene020136	247.925	5.50989	126.718	-4.86032	0.844243	-5.75702	8.56122e-09	2.31478e-07
Unigene003995	341.391	81.4942	211.442	-2.03161	0.353203	-5.75196	8.82142e-09	2.38011e-07
Unigene029971	57.3925	210.954	134.173	1.84889	0.321679	5.74762	9.05064e-09	2.43683e-07
Unigene028995	47.6888	0	23.8444	-6.28412	1.09377	-5.74538	9.17144e-09	2.45902e-07
Unigene025672	629.36	151.001	390.18	-2.02375	0.352663	-5.73849	9.55256e-09	2.55142e-07
Unigene008344	170.222	34.4741	102.348	-2.25399	0.392788	-5.73843	9.55587e-09	2.55142e-07
Unigene026259	59.6535	0	29.8268	-6.39188	1.11543	-5.73044	1.00172e-08	2.66903e-07
Unigene014572	62.5326	4.99537	33.764	-3.4511	0.602351	-5.72939	1.00795e-08	2.68005e-07
Unigene023376	79.3398	741.24	410.29	3.09167	0.54179	5.70639	1.15397e-08	3.06195e-07
Unigene024066	1155.55	3143.12	2149.34	1.43099	0.250883	5.70382	1.1715e-08	3.10205e-07
Unigene014473	245.159	1.1202	123.14	-6.04642	1.06489	-5.67798	1.36296e-08	3.59419e-07
Unigene013739	556.142	63.1673	309.654	-3.01027	0.531284	-5.66603	1.46141e-08	3.84587e-07
Unigene004748	2393.18	578.714	1485.95	-2.01198	0.355404	-5.66111	1.50397e-08	3.94977e-07
Unigene023749	39.6326	0.358437	19.9955	-5.4562	0.96604	-5.648	1.62322e-08	4.24555e-07
Unigene028967	60.8296	1.09775	30.9637	-5.01024	0.888301	-5.64026	1.69797e-08	4.43201e-07
Unigene023414	1927.3	30.0153	978.656	-5.18098	0.919927	-5.63195	1.78186e-08	4.64154e-07
Unigene015046	308.751	1438.26	873.507	2.17482	0.386208	5.63123	1.78926e-08	4.65135e-07
Unigene023226	69.0151	0.38088	34.698	-5.80887	1.03271	-5.62488	1.8564e-08	4.81613e-07
Unigene029371	4986.6	7.57265	2497.09	-6.54528	1.16759	-5.60583	2.07262e-08	5.36621e-07
Unigene031433	43.5517	0	21.7759	-6.1631	1.09974	-5.60412	2.09311e-08	5.40833e-07
Unigene025841	43.3234	145.943	94.6331	1.73507	0.309646	5.60339	2.10202e-08	5.42043e-07
Unigene020342	69.0307	555.549	312.29	2.88977	0.517112	5.58828	2.29333e-08	5.89005e-07
Unigene030688	47.0519	0	23.526	-6.20142	1.11009	-5.58643	2.31782e-08	5.94104e-07
Unigene026885	3089.23	9471.13	6280.18	1.59805	0.286314	5.58146	2.38502e-08	6.10109e-07
Unigene027379	155.51	2097.06	1126.28	3.53579	0.633746	5.57919	2.41635e-08	6.1689e-07
Unigene027994	297.446	1044.47	670.96	1.78735	0.320628	5.57454	2.48181e-08	6.31089e-07
Unigene026717	9.03604	56.9879	33.012	2.58262	0.463457	5.57252	2.51079e-08	6.37195e-07
Unigene007995	396.513	23.6781	210.095	-3.78887	0.680605	-5.56691	2.59299e-08	6.56755e-07
Unigene023055	71.9191	424.034	247.977	2.49104	0.447978	5.56063	2.68796e-08	6.79465e-07
Unigene009170	3280.83	8507.53	5894.18	1.36341	0.2453	5.55812	2.72698e-08	6.87971e-07
Unigene010735	71.4182	1.85945	36.6388	-4.67694	0.84167	-5.55674	2.74864e-08	6.92074e-07
Unigene028679	832.75	107.542	470.146	-2.84218	0.511577	-5.55572	2.76469e-08	6.94751e-07
Unigene016968	68.7445	2.77742	35.761	-4.19683	0.756285	-5.54927	2.86864e-08	7.19461e-07
Unigene031049	1937.37	8100.49	5018.93	2.0254	0.365274	5.54488	2.94149e-08	7.36291e-07
Unigene012953	43.1522	0	21.5761	-6.126	1.1059	-5.53937	3.03567e-08	7.56909e-07
Unigene016827	83.2373	0.716813	41.9771	-5.52932	1.00045	-5.52683	3.26061e-08	8.11416e-07
Unigene027996	56.2905	1.0078	28.6491	-4.94108	0.894396	-5.52448	3.3046e-08	8.20771e-07
Unigene025970	7322.62	1.36624	3661.99	-6.77175	1.2262	-5.52255	3.3411e-08	8.2823e-07
Unigene025962	908.82	2183.53	1546.17	1.25535	0.228309	5.49844	3.83166e-08	9.46175e-07
Unigene002288	204.317	29.2765	116.797	-2.70415	0.492635	-5.48916	4.03859e-08	9.93448e-07
Unigene011940	225.132	49.64	137.386	-2.13592	0.38941	-5.48502	4.1342e-08	1.01502e-06
Unigene024629	1124.55	187.925	656.236	-2.50537	0.458258	-5.46715	4.57323e-08	1.12066e-06
Unigene010260	173.909	8.55705	91.2332	-3.99192	0.732555	-5.44932	5.05635e-08	1.23433e-06
Unigene028567	1177.63	72.0831	624.856	-3.74776	0.6888	-5.44101	5.29799e-08	1.29086e-06
Unigene002375	39.4309	0	19.7154	-6.02163	1.10834	-5.43303	5.54056e-08	1.3423e-06
Unigene022385	511.596	199.816	355.706	-1.34559	0.248647	-5.41165	6.24457e-08	1.51001e-06
Unigene006724	2250.65	4664.69	3457.67	1.04606	0.19332	5.41104	6.26612e-08	1.51237e-06
Unigene031720	371.652	3575.28	1973.47	3.11169	0.575203	5.40971	6.31252e-08	1.5207e-06
Unigene025245	211.644	41.2418	126.443	-2.30285	0.426076	-5.40478	6.48864e-08	1.56019e-06
Unigene025275	34.9137	172.445	103.68	2.25657	0.417547	5.40435	6.50448e-08	1.56107e-06
Unigene023848	20.0348	233.224	126.63	3.34964	0.620354	5.39957	6.68022e-08	1.60026e-06
Unigene018143	135.219	738.294	436.756	2.38265	0.443008	5.37835	7.51727e-08	1.78741e-06
Unigene027200	508.171	198.203	353.187	-1.34661	0.250585	-5.37387	7.70636e-08	1.82898e-06
Unigene007681	3619.31	12411.5	8015.42	1.75175	0.326097	5.37188	7.79183e-08	1.84584e-06
Unigene023078	7416.08	2098.03	4757.06	-1.79339	0.334541	-5.36073	8.28853e-08	1.95628e-06
Unigene010542	1776	135.096	955.546	-3.4864	0.651172	-5.35405	8.60078e-08	2.02252e-06
Unigene020719	85.6743	10.4164	48.0454	-2.91578	0.544721	-5.3528	8.66041e-08	2.03282e-06
Unigene028861	1205.41	9200.66	5203.04	2.8169	0.526331	5.35195	8.70116e-08	2.03865e-06
Unigene029927	691.896	3369.62	2030.76	2.22834	0.417234	5.34074	9.25702e-08	2.16098e-06
Unigene025227	588.788	3039.51	1814.15	2.30666	0.431973	5.33983	9.3032e-08	2.16781e-06
Unigene026292	501.703	1312.96	907.33	1.37549	0.257747	5.33657	9.47194e-08	2.20313e-06
Unigene025162	116.323	628.574	372.448	2.36982	0.444268	5.33421	9.59596e-08	2.22776e-06
Unigene024893	107.031	357.358	232.194	1.71745	0.321988	5.3339	9.6126e-08	2.22776e-06
Unigene023005	332.874	46.9073	189.891	-2.7227	0.510751	-5.33078	9.77896e-08	2.26222e-06
Unigene030790	37.8345	0.739317	19.2869	-4.84767	0.909953	-5.32738	9.96383e-08	2.30084e-06
Unigene025175	34.2657	1.76962	18.0176	-3.9035	0.734031	-5.3179	1.04972e-07	2.41531e-06
Unigene017987	56.0102	1.79212	28.9012	-4.40858	0.829164	-5.3169	1.05551e-07	2.42426e-06
Unigene027184	1025.32	3881.16	2453.24	1.8864	0.356157	5.29655	1.18013e-07	2.70564e-06
Unigene011340	476.456	14.7165	245.586	-4.4591	0.842027	-5.29567	1.18579e-07	2.70892e-06
Unigene025169	33.6554	2.10555	17.8805	-3.67908	0.697175	-5.27713	1.31223e-07	2.98713e-06
Unigene025964	11505.5	32818	22161.8	1.49529	0.284054	5.26412	1.40865e-07	3.20093e-06
Unigene019746	48.7008	0.671866	24.6863	-5.05513	0.961386	-5.25817	1.45494e-07	3.29444e-06
Unigene019378	81.1777	1.07531	41.1265	-5.14239	0.980837	-5.24285	1.58111e-07	3.57381e-06
Unigene019796	389.655	59.1837	224.419	-2.62276	0.500477	-5.24052	1.60125e-07	3.61295e-06
Unigene025186	236.37	32.7726	134.572	-2.73919	0.522757	-5.2399	1.60662e-07	3.61872e-06
Unigene014492	59.7169	2.21795	30.9674	-4.26625	0.814291	-5.23923	1.6125e-07	3.62558e-06
Unigene022345	37.6057	0	18.8029	-5.89598	1.12587	-5.2368	1.63381e-07	3.66705e-06
Unigene015812	458.317	3495.41	1976.86	2.81055	0.538442	5.21978	1.79133e-07	4.01358e-06
Unigene025395	33.4732	1897.66	965.566	4.96029	0.952381	5.2083	1.90579e-07	4.26259e-06
Unigene029670	9803.24	33038.9	21421.1	1.72596	0.33231	5.19384	2.06005e-07	4.5836e-06
Unigene024448	7461.55	2721.36	5091.46	-1.43978	0.277247	-5.19313	2.0679e-07	4.59311e-06
Unigene022743	37.8625	515.722	276.792	3.51695	0.677881	5.18814	2.12402e-07	4.70959e-06
Unigene005492	1250.85	2948.28	2099.57	1.22776	0.23729	5.1741	2.29015e-07	5.05174e-06
Unigene024245	902.328	2101.53	1501.93	1.21104	0.234604	5.16204	2.44274e-07	5.36869e-06
Unigene016483	451.795	1161.13	806.461	1.35006	0.261554	5.16166	2.44765e-07	5.36869e-06
Unigene019990	12.5441	168.195	90.3696	3.50634	0.679354	5.16129	2.45259e-07	5.36869e-06
Unigene024662	4152.94	9761.63	6957.29	1.22352	0.237066	5.16112	2.45479e-07	5.36869e-06
Unigene022130	52.4831	1.43363	26.9584	-4.52218	0.876295	-5.16056	2.46207e-07	5.37544e-06
Unigene007155	113.836	4.92798	59.3817	-4.08312	0.79206	-5.15507	2.5354e-07	5.51675e-06
Unigene008283	71.2068	2.46393	36.8353	-4.29976	0.834538	-5.15226	2.5737e-07	5.5906e-06
Unigene029662	2356.75	12179.2	7267.98	2.30283	0.447105	5.15053	2.5975e-07	5.63274e-06
Unigene025243	337.912	1219.46	778.687	1.82058	0.353547	5.14948	2.61208e-07	5.65481e-06
Unigene016243	132.994	10.5725	71.7835	-3.41213	0.662958	-5.14683	2.64926e-07	5.71598e-06
Unigene025857	4608.84	27939.6	16274.2	2.51208	0.488341	5.1441	2.68804e-07	5.7899e-06
Unigene016097	348.664	91.9079	220.286	-1.88714	0.367509	-5.13494	2.82234e-07	6.06899e-06
Unigene006744	105.67	540.114	322.892	2.28494	0.44513	5.13321	2.84844e-07	6.11483e-06
Unigene026642	138.248	1302.47	720.36	3.06962	0.598379	5.12989	2.8991e-07	6.21319e-06
Unigene021555	513.384	140.7	327.042	-1.83465	0.357663	-5.12955	2.90428e-07	6.2139e-06
Unigene030155	2686.02	205.354	1445.69	-3.46144	0.67499	-5.12813	2.92636e-07	6.25071e-06
Unigene012221	49.1971	378.226	213.711	2.81765	0.549585	5.12687	2.94599e-07	6.27917e-06
Unigene029385	3952.77	8.35596	1980.56	-6.08842	1.1876	-5.12665	2.94949e-07	6.27917e-06
Unigene025053	763.02	0.38088	381.7	-6.28668	1.22676	-5.12464	2.98101e-07	6.33577e-06
Unigene016478	53.161	0	26.5805	-5.96367	1.16427	-5.12225	3.01909e-07	6.40608e-06
Unigene005149	176.74	26.9263	101.833	-2.61648	0.510963	-5.12068	3.04441e-07	6.44911e-06
Unigene026242	114.539	278.15	196.344	1.26756	0.247643	5.11848	3.08007e-07	6.51388e-06
Unigene026071	2184.74	6062.09	4123.41	1.45609	0.284519	5.11772	3.09248e-07	6.52937e-06
Unigene001084	119.461	1.07525	60.2683	-5.3604	1.05007	-5.10479	3.3117e-07	6.96925e-06
Unigene027982	3034.19	6630.03	4832.11	1.12024	0.219502	5.10355	3.33338e-07	7.00338e-06
Unigene024988	6178.77	17972.2	12075.5	1.52148	0.298256	5.10126	3.37396e-07	7.07704e-06
Unigene000923	196.114	541.125	368.619	1.44891	0.28447	5.09336	3.51764e-07	7.34235e-06
Unigene027100	23527.7	24.9786	11776.4	-6.21084	1.21975	-5.09188	3.54524e-07	7.38794e-06
Unigene010696	60.9844	2.39654	31.6905	-4.14897	0.816458	-5.08167	3.74129e-07	7.78383e-06
Unigene025386	2799.06	12276.6	7537.84	2.0828	0.409942	5.08073	3.75985e-07	7.80976e-06
Unigene018135	1714.79	106.52	910.655	-3.69346	0.727064	-5.07996	3.77509e-07	7.82874e-06
Unigene027048	44.5089	2.88975	23.6993	-3.64522	0.717774	-5.07851	3.80412e-07	7.8739e-06
Unigene014014	190.703	5.01769	97.8604	-4.56271	0.898479	-5.07826	3.80916e-07	7.8739e-06
Unigene009557	178.266	36.9618	107.614	-2.21168	0.436465	-5.06726	4.03588e-07	8.32912e-06
Unigene011663	82.0145	20.496	51.2553	-1.9535	0.385975	-5.06121	4.16604e-07	8.58393e-06
Unigene025676	623.506	4582.03	2602.77	2.75546	0.546076	5.04593	4.5132e-07	9.25459e-06
Unigene011554	924.696	266.01	595.353	-1.76697	0.350236	-5.04508	4.53335e-07	9.26626e-06
Unigene007375	39.6143	1.70217	20.6582	-4.03427	0.79991	-5.04341	4.57315e-07	9.33272e-06
Unigene013716	236.346	554.816	395.581	1.22167	0.242373	5.04047	4.64393e-07	9.4621e-06
Unigene026494	86.6869	3.89768	45.2923	-4.02423	0.799421	-5.03393	4.80514e-07	9.77503e-06
Unigene020101	991.077	24.1255	507.601	-4.62835	0.919955	-5.03107	4.87753e-07	9.90656e-06
Unigene006951	146.551	378.896	262.724	1.35782	0.270247	5.02438	5.05067e-07	1.0242e-05
Unigene028784	28.1511	0.335933	14.2435	-4.99983	0.9965	-5.01739	5.23784e-07	1.0588e-05
Unigene017602	10415.6	33.2216	5224.41	-5.88232	1.17251	-5.01684	5.25276e-07	1.06015e-05
Unigene024063	128.28	508.49	318.385	1.94481	0.387714	5.01609	5.27324e-07	1.06261e-05
Unigene018597	1302.9	38.8199	670.859	-4.43763	0.886814	-5.00401	5.61496e-07	1.12969e-05
Unigene026418	274.279	1473.14	873.709	2.34972	0.469885	5.00064	5.71411e-07	1.14784e-05
Unigene013302	914.597	1894.25	1404.42	1.04445	0.209186	4.99293	5.94707e-07	1.1909e-05
Unigene030536	46.3346	3.47173	24.9032	-3.44922	0.692066	-4.98395	6.22992e-07	1.2456e-05
Unigene023629	29.929	0.335933	15.1325	-5.02472	1.01001	-4.97492	6.52732e-07	1.30302e-05
Unigene020255	35.8364	0.358437	18.0974	-5.1353	1.03272	-4.97258	6.60681e-07	1.31684e-05
Unigene026247	21436.1	60307.2	40871.6	1.47412	0.296829	4.96623	6.82676e-07	1.35857e-05
Unigene029839	239.244	1408.1	823.673	2.46839	0.497397	4.96262	6.9548e-07	1.3819e-05
Unigene000775	262.798	53.5137	158.156	-2.22997	0.449655	-4.9593	7.07485e-07	1.40358e-05
Unigene020496	60.9044	0.335933	30.6202	-5.44324	1.09861	-4.95468	7.24505e-07	1.43513e-05
Unigene026025	813.219	3230.86	2022.04	1.94736	0.393105	4.95381	7.27753e-07	1.43933e-05
Unigene025706	79.7007	723.79	401.746	3.01055	0.608373	4.94853	7.47745e-07	1.47659e-05
Unigene029433	2177.28	11561.5	6869.4	2.3331	0.472006	4.94294	7.69532e-07	1.51728e-05
Unigene027371	49.2354	0	24.6177	-5.80828	1.17784	-4.93131	8.16785e-07	1.60551e-05
Unigene027628	104.592	405.349	254.971	1.91651	0.3893	4.92297	8.52412e-07	1.67041e-05
Unigene028204	41.9708	0	20.9854	-5.75703	1.16955	-4.92243	8.54757e-07	1.67245e-05
Unigene023080	1762.99	5227.25	3495.12	1.54677	0.314435	4.91918	8.6906e-07	1.69785e-05
Unigene020292	833.072	279.378	556.225	-1.55446	0.316542	-4.91074	9.0733e-07	1.76723e-05
Unigene029801	34.8547	0	17.4273	-5.67446	1.15618	-4.90793	9.20421e-07	1.78729e-05
Unigene025664	214.512	671.071	442.792	1.62162	0.331339	4.89414	9.87356e-07	1.90572e-05
Unigene023504	19.2309	168.322	93.7765	2.97314	0.608307	4.88757	1.02089e-06	1.96747e-05
Unigene028673	284.736	2023.49	1154.11	2.70577	0.553763	4.88615	1.02825e-06	1.97868e-05
Unigene007362	70.271	4.12115	37.1961	-3.70924	0.759691	-4.88256	1.04718e-06	2.01209e-05
Unigene024078	2521.81	10891.4	6706.6	2.05823	0.421655	4.88131	1.05381e-06	2.02181e-05
Unigene024657	39.7754	2.12806	20.9517	-3.81098	0.78228	-4.87163	1.10681e-06	2.11398e-05
Unigene026410	85.8319	1.07531	43.4536	-5.04391	1.03551	-4.87096	1.1106e-06	2.11545e-05
Unigene017762	118.84	29.2541	74.0468	-1.97176	0.404804	-4.87091	1.11088e-06	2.11545e-05
Unigene027155	3412.76	9580.53	6496.65	1.47039	0.302543	4.86009	1.17333e-06	2.23106e-05
Unigene024260	75.9992	0	37.9996	-5.85703	1.2055	-4.8586	1.18218e-06	2.24456e-05
Unigene026058	235.493	800.065	517.779	1.73261	0.358526	4.8326	1.34762e-06	2.55111e-05
Unigene006831	20.9566	0	10.4783	-5.32796	1.10279	-4.83136	1.35603e-06	2.56326e-05
Unigene015726	2962.38	6592.96	4777.67	1.14534	0.23727	4.82716	1.38494e-06	2.61405e-05
Unigene000555	724.375	3125.27	1924.82	2.0551	0.425786	4.82661	1.38877e-06	2.61743e-05
Unigene028117	105.645	450.93	278.287	2.04197	0.423108	4.82612	1.39219e-06	2.62001e-05
Unigene026378	19831.5	10.2381	9920.85	-6.0281	1.24994	-4.8227	1.41626e-06	2.6614e-05
Unigene027346	68.5692	308.314	188.442	2.11329	0.438654	4.81768	1.45236e-06	2.72526e-05
Unigene009610	546.798	4868.39	2707.6	2.97975	0.618689	4.81623	1.46297e-06	2.74115e-05
Unigene027426	4066.92	10404.4	7235.68	1.34069	0.278991	4.8055	1.54362e-06	2.88804e-05
Unigene013725	203.585	44.1961	123.89	-2.14251	0.446137	-4.80235	1.56814e-06	2.92964e-05
Unigene028699	228.335	947.846	588.09	2.00519	0.417758	4.79989	1.5875e-06	2.96148e-05
Unigene027394	75.8933	227.073	151.483	1.56221	0.325584	4.79817	1.60119e-06	2.98268e-05
Unigene022154	0	19.8031	9.90154	5.38725	1.1237	4.79423	1.63302e-06	3.03757e-05
Unigene015807	2993.59	9202.07	6097.83	1.59505	0.333194	4.78716	1.69157e-06	3.1419e-05
Unigene023280	307.956	648.851	478.403	1.06828	0.223189	4.78643	1.69771e-06	3.14875e-05
Unigene024091	3650.22	379.907	2015.07	-3.06844	0.641879	-4.78041	1.74939e-06	3.23057e-05
Unigene026993	25073.9	6.11424	12540	-6.01548	1.25891	-4.77833	1.76757e-06	3.25944e-05
Unigene008464	22.7156	88.2851	55.5003	1.91405	0.401676	4.76516	1.88708e-06	3.47243e-05
Unigene024422	523.108	1738.62	1130.86	1.70255	0.357773	4.75876	1.94789e-06	3.57652e-05
Unigene025599	4.30572	52.8474	28.5765	3.35994	0.706537	4.75551	1.97948e-06	3.62933e-05
Unigene023915	356.952	1007.44	682.196	1.47662	0.310636	4.75352	1.99901e-06	3.65991e-05
Unigene011868	248.803	57.9733	153.388	-2.0479	0.431572	-4.7452	2.08297e-06	3.79171e-05
Unigene011092	669.676	17.6766	343.676	-4.4824	0.944713	-4.74472	2.08796e-06	3.79171e-05
Unigene014655	85.692	12.8806	49.2863	-2.61724	0.551619	-4.74464	2.08875e-06	3.79171e-05
Unigene029288	11.7285	52.329	32.0288	2.10356	0.443663	4.74136	2.12292e-06	3.84285e-05
Unigene027698	4462.63	1742.98	3102.8	-1.34142	0.283222	-4.7363	2.17651e-06	3.93429e-05
Unigene030270	11.2342	55.6458	33.44	2.24319	0.474422	4.72826	2.26451e-06	4.08759e-05
Unigene026130	23717.5	30.8711	11874.2	-5.84628	1.23732	-4.72494	2.30186e-06	4.14917e-05
Unigene027404	3272.5	5.44376	1638.97	-5.80413	1.22858	-4.72426	2.30959e-06	4.15726e-05
Unigene019133	308.459	124.349	216.404	-1.29908	0.275034	-4.72333	2.3201e-06	4.17032e-05
Unigene027586	743.094	2014.83	1378.96	1.42063	0.300789	4.723	2.32386e-06	4.17123e-05
Unigene027851	2273.19	7987.86	5130.53	1.77725	0.376513	4.72028	2.35517e-06	4.22152e-05
Unigene023912	325.934	1464.8	895.369	2.10783	0.446801	4.71761	2.3863e-06	4.25944e-05
Unigene019668	13447.7	3444.28	8446.01	-1.91936	0.407983	-4.70451	2.54479e-06	4.53602e-05
Unigene013675	47.4332	1.07531	24.2542	-4.55066	0.967474	-4.70365	2.55546e-06	4.54873e-05
Unigene027145	2222.2	4.97293	1113.59	-5.72565	1.21811	-4.70045	2.59589e-06	4.61428e-05
Unigene024019	237.707	700.829	469.268	1.53659	0.326955	4.69969	2.60559e-06	4.6251e-05
Unigene025136	229.51	13.9996	121.755	-3.65923	0.778973	-4.6975	2.63359e-06	4.66189e-05
Unigene025828	50.3562	0	25.1781	-5.63579	1.20074	-4.69358	2.68468e-06	4.74577e-05
Unigene011481	2000.2	539.229	1269.71	-1.85013	0.394537	-4.68936	2.74061e-06	4.83132e-05
Unigene020847	705.15	2067.9	1386.53	1.52982	0.3265	4.68551	2.79261e-06	4.91622e-05
Unigene027314	34.0617	1.05281	17.5572	-4.27076	0.913496	-4.67518	2.93692e-06	5.14905e-05
Unigene019124	34.0439	0.716874	17.3804	-4.57277	0.980026	-4.66597	3.07159e-06	5.3778e-05
Unigene020856	56.5159	0	28.258	-5.6357	1.20917	-4.66081	3.1496e-06	5.50685e-05
Unigene026251	71.4275	678.6	375.014	3.04729	0.654416	4.65651	3.21617e-06	5.60795e-05
Unigene027768	263.25	99.8172	181.534	-1.38269	0.29712	-4.65365	3.26117e-06	5.67869e-05
Unigene026891	4215.84	1224.1	2719.97	-1.74911	0.376005	-4.65182	3.29015e-06	5.72138e-05
Unigene025753	586.184	3532.99	2059.59	2.48646	0.534608	4.651	3.30324e-06	5.73636e-05
Unigene020328	308.187	86.5558	197.371	-1.79436	0.385871	-4.65016	3.3167e-06	5.75194e-05
Unigene004875	24.5355	0	12.2677	-5.34189	1.14941	-4.64753	3.35941e-06	5.81813e-05
Unigene005494	262.672	74.1226	168.398	-1.78749	0.384856	-4.64457	3.40778e-06	5.89394e-05
Unigene028262	56.6554	4.65944	30.6574	-3.32724	0.717664	-4.63621	3.5485e-06	6.12905e-05
Unigene022624	1052.88	3115.79	2084.34	1.54139	0.332594	4.63443	3.57914e-06	6.17365e-05
Unigene013610	278.657	76.4531	177.555	-1.826	0.39405	-4.63393	3.58781e-06	6.18029e-05
Unigene009766	1123.87	337.248	730.558	-1.70427	0.367938	-4.63194	3.6225e-06	6.23167e-05
Unigene015374	221.992	68.3001	145.146	-1.67116	0.361108	-4.62786	3.6947e-06	6.33887e-05
Unigene022292	70.3626	10.8424	40.6025	-2.58516	0.559822	-4.61782	3.878e-06	6.62673e-05
Unigene019717	433.061	938.254	685.658	1.10679	0.23983	4.6149	3.93278e-06	6.70136e-05
Unigene028966	66.3929	0.358437	33.3757	-5.27799	1.14374	-4.61466	3.93736e-06	6.70136e-05
Unigene029258	1816.37	5889.16	3852.76	1.66631	0.361456	4.60999	4.02684e-06	6.84455e-05
Unigene016287	50.9554	165.207	108.081	1.66351	0.361003	4.60802	4.06522e-06	6.90064e-05
Unigene007687	19.288	0	9.64399	-5.1658	1.12294	-4.60022	4.22036e-06	7.14506e-05
Unigene008226	96.0254	19.8464	57.9359	-2.19963	0.478318	-4.59868	4.25174e-06	7.18869e-05
Unigene008362	26.6616	242.843	134.752	2.99934	0.652294	4.59815	4.26268e-06	7.1977e-05
Unigene023178	67.0013	172.349	119.675	1.35113	0.294182	4.59284	4.37248e-06	7.36417e-05
Unigene005814	453.527	189.533	321.53	-1.24655	0.271412	-4.59283	4.37276e-06	7.36417e-05
Unigene003497	104.876	18.6589	61.7676	-2.39136	0.522004	-4.58111	4.62514e-06	7.75862e-05
Unigene016139	109.824	3.0234	56.4238	-4.37001	0.954479	-4.57843	4.68489e-06	7.83856e-05
Unigene024753	31.8139	249.86	140.837	2.81885	0.615705	4.57825	4.68888e-06	7.83856e-05
Unigene000808	355.891	128.242	242.067	-1.45167	0.317347	-4.57439	4.776e-06	7.96995e-05
Unigene018511	16.7267	71.3929	44.0598	2.04285	0.447062	4.56949	4.88909e-06	8.14806e-05
Unigene024353	230.204	870.252	550.228	1.87395	0.410326	4.56697	4.94816e-06	8.2358e-05
Unigene030256	33.5125	3.56174	18.5371	-3.0173	0.660831	-4.56592	4.97317e-06	8.26669e-05
Unigene027428	4009.98	8748.46	6379.22	1.11626	0.244492	4.56563	4.9799e-06	8.26715e-05
Unigene010285	20.9938	0	10.4969	-5.20352	1.14002	-4.56443	5.00849e-06	8.30385e-05
Unigene027978	216.566	930.843	573.704	2.04452	0.447992	4.56373	5.02521e-06	8.32082e-05
Unigene015721	2116.22	726.94	1421.58	-1.51807	0.332995	-4.55885	5.14347e-06	8.48374e-05
Unigene030822	3189.36	17341.3	10265.3	2.3506	0.515996	4.55546	5.22716e-06	8.59966e-05
Unigene008863	137.157	24.5967	80.877	-2.38623	0.524785	-4.54706	5.44011e-06	8.88159e-05
Unigene019991	197.426	398.874	298.15	1.00757	0.221917	4.54029	5.61782e-06	9.16005e-05
Unigene028705	8433.67	2733.36	5583.52	-1.59747	0.352175	-4.536	5.73309e-06	9.33612e-05
Unigene028452	4454.63	10.8201	2232.73	-5.56966	1.22819	-4.53484	5.76482e-06	9.37589e-05
Unigene020700	33.1846	1.41124	17.2979	-3.96507	0.874465	-4.53428	5.77994e-06	9.38855e-05
Unigene015394	22.0293	80.3508	51.1901	1.83104	0.404735	4.52404	6.06703e-06	9.82197e-05
Unigene021311	10.4412	47.6921	29.0666	2.10774	0.465908	4.52394	6.06976e-06	9.82197e-05
Unigene022997	36.9331	3.51674	20.2249	-3.13937	0.694112	-4.52285	6.10124e-06	9.86047e-05
Unigene029678	14.3695	98.9916	56.6806	2.6432	0.584848	4.51946	6.19981e-06	0.000100072
Unigene004167	354.384	96.8588	225.621	-1.82836	0.404951	-4.51501	6.33145e-06	0.00010194
Unigene019395	21.7667	0	10.8834	-5.19883	1.15165	-4.51424	6.35449e-06	0.000102182
Unigene025804	3264.87	1.83707	1633.35	-5.70151	1.26382	-4.51135	6.44175e-06	0.000103455
Unigene015766	25.9878	0	12.9939	-5.2971	1.17445	-4.51028	6.47433e-06	0.000103849
Unigene016780	438.314	141.769	290.042	-1.59852	0.354917	-4.50391	6.67138e-06	0.000106876
Unigene006168	18.1238	0	9.06191	-5.0798	1.12814	-4.50282	6.70587e-06	0.000107154
Unigene028983	193.963	614.656	404.31	1.63274	0.362625	4.50256	6.71384e-06	0.000107154
Unigene010619	474.401	1287.47	880.937	1.42062	0.31559	4.50146	6.74872e-06	0.000107577
Unigene027997	813.711	257.568	535.64	-1.62979	0.362173	-4.50004	6.79407e-06	0.000108165
Unigene021856	56.3157	151.654	103.985	1.41252	0.314273	4.49457	6.97092e-06	0.000110705
Unigene023858	1499.95	4615.61	3057.78	1.59331	0.354556	4.4938	6.99639e-06	0.000110972
Unigene017835	26.3776	0.739317	13.5584	-4.31103	0.96084	-4.48673	7.23263e-06	0.000114479
Unigene005780	61.3719	8.10891	34.7404	-2.75246	0.61348	-4.48664	7.23535e-06	0.000114479
Unigene028885	241.976	872.034	557.005	1.80911	0.403508	4.48345	7.34464e-06	0.000115922
Unigene019688	140.978	11.4694	76.2236	-3.32149	0.74268	-4.4723	7.73816e-06	0.000121833
Unigene023943	38.8128	0.671866	19.7423	-4.61567	1.03241	-4.47077	7.794e-06	0.000122562
Unigene016044	36.042	3.51674	19.7794	-3.10503	0.694648	-4.46993	7.82445e-06	0.00012289
Unigene020462	85.4244	19.8916	52.658	-2.04113	0.457207	-4.46436	8.03089e-06	0.00012567
Unigene016045	5025.35	10674.1	7849.74	1.07804	0.241735	4.4596	8.2113e-06	0.000128337
Unigene031649	90.1583	4.07614	47.1172	-3.90329	0.87541	-4.45881	8.24159e-06	0.000128653
Unigene026369	3725.96	11083.1	7404.51	1.54644	0.34703	4.45622	8.34189e-06	0.00013006
Unigene011277	55.5584	6.67503	31.1167	-2.86584	0.64377	-4.45166	8.52107e-06	0.000132693
Unigene025722	3716.25	10132.2	6924.24	1.42638	0.321193	4.44088	8.95902e-06	0.000139174
Unigene026945	87.2667	399.74	243.503	2.1238	0.478594	4.43759	9.09711e-06	0.000141148
Unigene014745	56.3729	0	28.1865	-5.44325	1.22898	-4.42907	9.46387e-06	0.000146484
Unigene022099	39.3183	131.712	85.5152	1.71498	0.387357	4.4274	9.53758e-06	0.000147447
Unigene017589	298.123	100.247	199.185	-1.54664	0.349765	-4.42196	9.78106e-06	0.000150847
Unigene030684	17.4565	0	8.72823	-5.01147	1.13492	-4.41571	1.00677e-05	0.000154895
Unigene028101	43.2574	135.126	89.1919	1.61582	0.366244	4.41185	1.02489e-05	0.000157494
Unigene028586	1076.7	3208.94	2142.82	1.54881	0.351445	4.40697	1.04824e-05	0.00016089
Unigene001002	1741.91	118.79	930.349	-3.50213	0.794977	-4.40532	1.05628e-05	0.000161929
Unigene026752	66.7354	2.06061	34.398	-4.21892	0.957821	-4.4047	1.05928e-05	0.000162196
Unigene012354	3944.01	10365.5	7154.74	1.37518	0.312316	4.40316	1.06683e-05	0.000163157
Unigene026520	300.267	985.28	642.774	1.68042	0.382256	4.39607	1.1023e-05	0.00016838
Unigene022567	5522.21	12399.9	8961.08	1.15579	0.263472	4.38677	1.15044e-05	0.000175524
Unigene014814	76.5735	174.926	125.75	1.17947	0.269051	4.38383	1.16609e-05	0.000177489
Unigene024221	97.8542	243.254	170.554	1.29815	0.296625	4.37642	1.20644e-05	0.000183414
Unigene027374	61.592	205.327	133.46	1.70534	0.389689	4.37616	1.20789e-05	0.000183415
Unigene006176	144.35	49.1491	96.7496	-1.53267	0.350823	-4.36879	1.24939e-05	0.000189493
Unigene022102	18.33	0	9.16501	-5.0115	1.14997	-4.35794	1.31293e-05	0.000198895
Unigene026558	871.38	2290.67	1581.02	1.37557	0.315863	4.35495	1.33097e-05	0.000201153
Unigene009034	917.365	116.718	517.042	-2.79505	0.64198	-4.3538	1.33797e-05	0.000201972
Unigene025096	1490.47	8908.22	5199.35	2.46132	0.565719	4.35078	1.35653e-05	0.000204533
Unigene029992	54.6537	173.722	114.188	1.6381	0.376963	4.34551	1.38954e-05	0.000209264
Unigene024446	273.623	59.1836	166.403	-2.13446	0.491729	-4.34072	1.42018e-05	0.000213627
Unigene019967	500.973	1515.61	1008.29	1.56882	0.361605	4.33849	1.43462e-05	0.000215546
Unigene021739	534.282	1361.98	948.129	1.33254	0.30718	4.33799	1.43792e-05	0.000215788
Unigene027801	3.78879	45.4104	24.5996	3.26117	0.75219	4.33556	1.45387e-05	0.000217927
Unigene000012	8165.34	17797.4	12981.4	1.11387	0.257019	4.3338	1.46557e-05	0.000219424
Unigene028917	9438.93	26765.8	18102.4	1.47927	0.342059	4.32462	1.52796e-05	0.000228499
Unigene029719	2564.03	6303.99	4434.01	1.28208	0.296649	4.32187	1.54715e-05	0.00023083
Unigene001906	1231.79	222.13	726.957	-2.36497	0.547527	-4.31937	1.56478e-05	0.000233188
Unigene020881	26.067	95.4026	60.7348	1.83521	0.425279	4.31531	1.59377e-05	0.000236683
Unigene027585	760.454	3682.86	2221.66	2.19289	0.508335	4.31387	1.60422e-05	0.000237762
Unigene009663	431.928	126.112	279.02	-1.73511	0.402223	-4.3138	1.60475e-05	0.000237762
Unigene013371	221.502	538.71	380.106	1.26671	0.293946	4.30932	1.63757e-05	0.000242345
Unigene017378	54.5775	4.63693	29.6072	-3.25034	0.75567	-4.30127	1.69821e-05	0.000251029
Unigene019779	2018.55	8391.55	5205.05	1.99353	0.463506	4.30097	1.70051e-05	0.00025108
Unigene017007	1403.72	4318.36	2861.04	1.59049	0.369857	4.30027	1.70589e-05	0.000251584
Unigene025346	2302.26	15094.4	8698.32	2.57298	0.598398	4.29978	1.7097e-05	0.000251856
Unigene027696	27444.3	120958	74200.9	2.06953	0.482504	4.28915	1.79357e-05	0.000263909
Unigene021646	1095.72	275.059	685.39	-1.93677	0.452008	-4.28481	1.82895e-05	0.00026819
Unigene023241	343.205	2139.73	1241.47	2.51056	0.586434	4.28105	1.86012e-05	0.000272449
Unigene009046	68.2571	5.30904	36.7831	-3.33675	0.779804	-4.27896	1.8777e-05	0.00027471
Unigene022323	323.056	650.546	486.801	1.00251	0.2348	4.26965	1.95778e-05	0.000285774
Unigene026856	262.93	1553	907.967	2.4428	0.572433	4.26739	1.97772e-05	0.000288356
Unigene001759	54.1646	12.6344	33.3995	-2.03489	0.478117	-4.25606	2.08063e-05	0.000302672
Unigene010506	100.136	31.4067	65.7715	-1.64223	0.385922	-4.25533	2.08737e-05	0.000303132
Unigene012347	34.2903	216.371	125.331	2.52092	0.592432	4.25521	2.08852e-05	0.000303132
Unigene011687	125.454	30.264	77.859	-1.99172	0.468391	-4.25225	2.11629e-05	0.000306468
Unigene022001	19.4436	89.7582	54.6009	2.14314	0.504158	4.25092	2.12889e-05	0.000307945
Unigene009514	23.3983	0.38088	11.8896	-4.54726	1.07132	-4.24456	2.19024e-05	0.000316104
Unigene026450	1992.35	710.249	1351.3	-1.46367	0.345173	-4.2404	2.23126e-05	0.000321663
Unigene031496	242.461	872.309	557.385	1.7998	0.424676	4.23805	2.25466e-05	0.000324671
Unigene025329	72.5383	3.56162	38.05	-3.78515	0.893631	-4.23569	2.27846e-05	0.00032773
Unigene016931	329.758	1063.92	696.837	1.6544	0.390665	4.23484	2.28712e-05	0.000328607
Unigene025295	14.7522	157.131	85.9415	3.14519	0.742747	4.23454	2.29018e-05	0.000328679
Unigene013924	688.151	105.484	396.818	-2.56229	0.605281	-4.23322	2.30369e-05	0.000330247
Unigene018214	140.394	12.0738	76.2341	-3.22576	0.763792	-4.22336	2.40692e-05	0.000344275
Unigene024356	104.885	21.9522	63.4188	-2.16933	0.514274	-4.21825	2.46208e-05	0.000350991
Unigene023672	227.144	36.7381	131.941	-2.49619	0.593465	-4.20614	2.59772e-05	0.000369504
Unigene024715	67.789	215.314	141.551	1.63721	0.389542	4.2029	2.63522e-05	0.000374424
Unigene022265	101.838	229.432	165.635	1.15832	0.27579	4.19999	2.66928e-05	0.000378423
Unigene026145	497.55	152.065	324.807	-1.6733	0.398881	-4.19499	2.72878e-05	0.000386005
Unigene015610	7911.67	24369.5	16140.6	1.59054	0.379203	4.19442	2.73568e-05	0.000386555
Unigene025050	1894.69	4758.9	3326.79	1.31071	0.31269	4.19172	2.76843e-05	0.000390322
Unigene011023	14.8193	0	7.40966	-4.7949	1.1455	-4.18586	2.84087e-05	0.000399259
Unigene013036	288.979	113.212	201.095	-1.33271	0.318405	-4.18559	2.84428e-05	0.000399259
Unigene020849	663.53	176.228	419.879	-1.86033	0.444502	-4.18521	2.84907e-05	0.000399493
Unigene015952	39.6659	3.69646	21.6812	-3.14753	0.752177	-4.18456	2.85713e-05	0.000400185
Unigene024145	45.0164	151.92	98.4682	1.71938	0.411553	4.17778	2.94368e-05	0.000411408
Unigene024978	427.748	1799.15	1113.45	2.00534	0.480181	4.17621	2.96404e-05	0.000413437
Unigene020141	2427.46	13111.4	7769.42	2.3254	0.557152	4.17372	2.99665e-05	0.000417446
Unigene016350	7242.06	27879.6	17560.8	1.88861	0.453124	4.16797	3.07325e-05	0.000427189
Unigene019385	651.019	2162.68	1406.85	1.69274	0.406178	4.16749	3.07978e-05	0.000427525
Unigene021704	498.98	123.071	311.026	-1.9567	0.469536	-4.1673	3.08234e-05	0.000427525
Unigene005024	73.2206	13.9107	43.5656	-2.29453	0.550759	-4.16612	3.09829e-05	0.000429272
Unigene021717	576.68	1944.62	1260.65	1.7127	0.411312	4.16399	3.12739e-05	0.000431904
Unigene026989	93.2015	263.718	178.46	1.47807	0.355476	4.15801	3.21038e-05	0.000442888
Unigene024721	269.352	936.895	603.124	1.75483	0.42238	4.15462	3.25834e-05	0.00044902
Unigene026360	20.6388	70.9417	45.7903	1.73556	0.417828	4.15377	3.27037e-05	0.000450194
Unigene024383	1358.52	4053.46	2705.99	1.54693	0.372662	4.15103	3.30977e-05	0.000455129
Unigene025233	226.808	529.167	377.987	1.20822	0.291158	4.14972	3.32888e-05	0.000456776
Unigene026031	739.061	157.026	448.044	-2.14965	0.51812	-4.14894	3.34026e-05	0.000457847
Unigene014660	109.727	18.1009	63.9142	-2.47137	0.595948	-4.14696	3.36917e-05	0.000461318
Unigene028007	1170.74	3.96519	587.351	-5.14768	1.2441	-4.13768	3.50835e-05	0.000476808
Unigene027177	824.481	0.69437	412.588	-5.28028	1.27676	-4.13567	3.53918e-05	0.000480489
Unigene031843	24.6385	1.79212	13.2153	-3.38117	0.818333	-4.13178	3.59958e-05	0.000488172
Unigene024491	1150.95	2458.39	1804.67	1.0846	0.262526	4.13142	3.60524e-05	0.000488422
Unigene027003	19.3358	0	9.6679	-4.91664	1.19021	-4.13088	3.6137e-05	0.000489052
Unigene020857	179.886	892.279	536.082	2.21709	0.536757	4.13054	3.61917e-05	0.000489275
Unigene006635	43.3166	2.86737	23.092	-3.47472	0.842493	-4.12433	3.71817e-05	0.000502129
Unigene026646	121.983	411.649	266.816	1.7142	0.415862	4.12204	3.75524e-05	0.000506602
Unigene020197	86.1871	29.5025	57.8448	-1.52164	0.369754	-4.11527	3.86728e-05	0.00052062
Unigene025508	2969.96	11771.9	7370.92	1.92546	0.46843	4.11046	3.94879e-05	0.000531035
Unigene016687	1822.92	9529.99	5676.45	2.28102	0.555218	4.10834	3.98514e-05	0.000534801
Unigene022931	91.474	24.9107	58.1924	-1.82811	0.445123	-4.10699	4.00849e-05	0.000537101
Unigene018032	66.6441	4.01007	35.3271	-3.57381	0.870806	-4.10403	4.06021e-05	0.00054317
Unigene021622	33.6034	0	16.8017	-5.06817	1.23608	-4.1002	4.12798e-05	0.000551335
Unigene020588	1003.75	4.03119	503.892	-5.08041	1.2391	-4.10009	4.12985e-05	0.000551335
Unigene026508	792.018	2261.9	1526.96	1.4865	0.363162	4.09323	4.25409e-05	0.000566741
Unigene030907	30.3977	0	15.1988	-5.04281	1.23217	-4.09261	4.26542e-05	0.00056766
Unigene025416	1780.75	5120.78	3450.77	1.49572	0.365672	4.09035	4.30725e-05	0.000572633
Unigene028827	265.458	917.937	591.698	1.74554	0.426992	4.08799	4.35135e-05	0.000577895
Unigene010840	180.945	24.7982	102.872	-2.68776	0.658165	-4.08371	4.43225e-05	0.000586815
Unigene007926	1469.79	609.226	1039.51	-1.25353	0.307476	-4.07683	4.56538e-05	0.000601954
Unigene013630	172.437	43.0086	107.723	-1.93725	0.475235	-4.0764	4.57387e-05	0.000602453
Unigene030531	14.2898	0	7.14488	-4.71587	1.15726	-4.07501	4.60114e-05	0.000604802
Unigene010108	85.5053	19.3085	52.4069	-2.06265	0.507181	-4.06689	4.76442e-05	0.000624982
Unigene023086	132.071	9.81083	70.9408	-3.35364	0.825437	-4.06286	4.8475e-05	0.000633935
Unigene019888	152.727	437.584	295.155	1.48963	0.366769	4.0615	4.87591e-05	0.000637
Unigene027728	354.716	72.8027	213.759	-2.19049	0.539652	-4.05908	4.92669e-05	0.000642324
Unigene031828	2470.27	331.679	1400.97	-2.70787	0.667332	-4.05775	4.9547e-05	0.000644665
Unigene025439	3892.49	8905.49	6398.99	1.1801	0.290985	4.05553	5.002e-05	0.000650159
Unigene014610	734.094	290.914	512.504	-1.31597	0.324602	-4.0541	5.03266e-05	0.00065282
Unigene005295	122.391	47.6242	85.0077	-1.34308	0.331704	-4.04902	5.14331e-05	0.000666498
Unigene024596	778.043	257.673	517.858	-1.56115	0.385606	-4.04857	5.15321e-05	0.000667006
Unigene022501	3906.16	35146.1	19526.1	2.92408	0.722478	4.04729	5.18134e-05	0.000668722
Unigene020280	673.444	1864.19	1268.82	1.44291	0.356638	4.04586	5.21316e-05	0.000672152
Unigene025310	62.7648	3.5168	33.1408	-3.61776	0.894336	-4.04519	5.22798e-05	0.000673385
Unigene019953	238.29	38.9106	138.6	-2.47149	0.611522	-4.04154	5.31005e-05	0.0006819
Unigene028572	162.708	31.1375	96.923	-2.27638	0.56442	-4.03313	5.50395e-05	0.000705386
Unigene030972	804.627	3368.33	2086.48	1.99429	0.495084	4.02817	5.62115e-05	0.000719687
Unigene005088	69.3676	6.96728	38.1675	-3.03802	0.755506	-4.02117	5.79103e-05	0.000737752
Unigene026238	370.775	123.993	247.384	-1.54924	0.38593	-4.01431	5.96194e-05	0.000758019
Unigene017318	709.493	319.611	514.552	-1.13797	0.283634	-4.01212	6.01753e-05	0.000764291
Unigene024433	470.534	1646.42	1058.47	1.75777	0.438139	4.0119	6.0232e-05	0.000764291
Unigene031494	164.466	643.833	404.149	1.90814	0.475716	4.0111	6.04375e-05	0.00076614
Unigene029815	2575.96	11309.1	6942.52	2.05477	0.51233	4.01065	6.05522e-05	0.000766835
Unigene026997	5.51526	28.9868	17.251	2.26518	0.564982	4.0093	6.08983e-05	0.000770457
Unigene023994	14.1313	0	7.06564	-4.67095	1.16623	-4.00517	6.19732e-05	0.000783283
Unigene011864	227.095	478.439	352.767	1.06619	0.266787	3.9964	6.43126e-05	0.000812049
Unigene027792	148.834	20.6545	84.7443	-2.66484	0.667604	-3.99165	6.56144e-05	0.000827672
Unigene023910	33.3016	5.46614	19.3839	-2.47484	0.621969	-3.97904	6.91952e-05	0.000869418
Unigene028237	88.7008	11.313	50.0069	-2.76428	0.695161	-3.97646	6.99502e-05	0.000876494
Unigene020931	71.7189	5.44351	38.5812	-3.32099	0.835457	-3.97506	7.03627e-05	0.000880633
Unigene015496	21.0151	0	10.5075	-4.85292	1.22099	-3.97456	7.0508e-05	0.000881591
Unigene019739	188.742	33.0652	110.903	-2.38482	0.600683	-3.97018	7.18182e-05	0.000896224
Unigene029075	489.363	1635.35	1062.35	1.69683	0.427452	3.96964	7.19805e-05	0.000897375
Unigene010849	604.375	268.048	436.211	-1.15983	0.292317	-3.96772	7.2564e-05	0.000903771
Unigene009366	252.158	107.12	179.639	-1.21912	0.307632	-3.96293	7.4036e-05	0.000918534
Unigene027520	3134.08	2.77748	1568.43	-5.09782	1.28754	-3.95934	7.51579e-05	0.000931551
Unigene026820	402.6	940.864	671.732	1.20987	0.305746	3.95713	7.58564e-05	0.000939301
Unigene011132	47.469	151.547	99.5081	1.63395	0.413218	3.95421	7.67875e-05	0.000949912
Unigene014099	521.072	2948.87	1734.97	2.37135	0.600005	3.95222	7.74284e-05	0.000955877
Unigene027626	36019.7	94229.2	65124.4	1.36441	0.345236	3.95212	7.7463e-05	0.000955877
Unigene001144	43.8125	11.111	27.4617	-1.91834	0.486126	-3.94618	7.94066e-05	0.000977594
Unigene028534	43.9136	387.307	215.61	2.89188	0.732943	3.94557	7.96095e-05	0.000978353
Unigene010401	349.597	2369.89	1359.74	2.58793	0.655913	3.94554	7.96209e-05	0.000978353
Unigene030680	13.4431	0	6.72156	-4.60632	1.16795	-3.94394	8.0155e-05	0.00098303
Unigene026419	16392.5	5.37643	8198.95	-5.10552	1.29516	-3.94201	8.08023e-05	0.000989076
Unigene025852	2596.63	7073.28	4834.96	1.41971	0.360438	3.93885	8.18719e-05	0.00100121
Unigene027045	900.956	160.874	530.915	-2.35807	0.598733	-3.93844	8.20125e-05	0.00100193
Unigene028498	3964.23	13656.8	8810.5	1.73586	0.440773	3.93822	8.20869e-05	0.00100193
Unigene026379	10.4203	39.7618	25.091	1.88564	0.478864	3.93775	8.22497e-05	0.00100296
Unigene018230	61.9712	14.8525	38.4119	-1.99044	0.50578	-3.93538	8.30656e-05	0.00101195
Unigene006985	298.354	959.197	628.776	1.64469	0.41812	3.93352	8.37098e-05	0.00101786
Unigene030979	1280.09	4821.62	3050.85	1.85348	0.471479	3.93121	8.45196e-05	0.00102534
Unigene028852	870.982	0.716874	435.849	-5.06385	1.28816	-3.93108	8.45649e-05	0.00102534
Unigene026620	0.642773	13.9557	7.29923	3.76903	0.959145	3.92957	8.50994e-05	0.00102987
Unigene018574	456.617	36.3137	246.465	-3.26471	0.830913	-3.92907	8.52755e-05	0.00103103
Unigene018841	63.2172	2.86725	33.0422	-3.77289	0.960773	-3.92694	8.60347e-05	0.00103727
Unigene031282	335.561	2216.58	1276.07	2.5559	0.651354	3.92399	8.70958e-05	0.00104809
Unigene031201	5.76417	57.5084	31.6363	3.03712	0.774046	3.92369	8.72022e-05	0.00104839
Unigene026586	773.175	2006.62	1389.9	1.35373	0.345099	3.92273	8.75512e-05	0.00105099
Unigene009332	636.147	250.57	443.358	-1.32303	0.337282	-3.92263	8.75862e-05	0.00105099
Unigene021459	102.371	4.74945	53.5603	-3.76025	0.958656	-3.92242	8.76644e-05	0.00105099
Unigene028775	20.8171	0.716813	10.7669	-3.94923	1.00723	-3.92089	8.82236e-05	0.0010567
Unigene030165	250.774	948.553	599.664	1.85984	0.474583	3.91889	8.89563e-05	0.00106449
Unigene022116	2727.9	6494.86	4611.38	1.23422	0.315032	3.91777	8.93711e-05	0.00106746
Unigene028583	86.2936	22.0884	54.191	-1.90315	0.486078	-3.91533	9.02814e-05	0.00107632
Unigene003369	124.512	56.9421	90.7272	-1.11465	0.285252	-3.90761	9.32137e-05	0.00110819
Unigene000701	200.259	15.9952	108.127	-3.25697	0.833976	-3.90535	9.40882e-05	0.00111593
Unigene020386	1834.66	13.3076	923.983	-4.77584	1.22366	-3.90291	9.5042e-05	0.00112471
Unigene021807	243.048	82.7485	162.898	-1.52222	0.39008	-3.90232	9.52737e-05	0.00112641
Unigene010398	485.992	198.735	342.363	-1.27122	0.325825	-3.90154	9.5583e-05	0.00112876
Unigene026453	2888.78	6332.17	4610.48	1.11946	0.286988	3.90071	9.59114e-05	0.00113082
Unigene017444	31.216	3.58419	17.4001	-2.87181	0.736718	-3.89811	9.69447e-05	0.0011409
Unigene031465	5.7787	36.8741	21.3264	2.51795	0.646203	3.89653	9.75815e-05	0.00114734
Unigene025608	182.864	83.8698	133.367	-1.11343	0.285957	-3.8937	9.87274e-05	0.00115657
Unigene027272	310.581	0.38088	155.481	-4.99103	1.28246	-3.89177	9.95167e-05	0.00116369
Unigene020756	114.894	42.8966	78.8955	-1.39402	0.358356	-3.89006	0.00010022	0.00116978
Unigene021397	2477.96	484.725	1481.34	-2.24194	0.576365	-3.88979	0.000100333	0.00117003
Unigene026182	662.891	231.558	447.224	-1.48697	0.383214	-3.88025	0.000104348	0.00121244
Unigene019339	97.5	201.025	149.262	1.03617	0.26718	3.87819	0.000105235	0.00122053
Unigene014803	486.934	0	243.467	-5.02559	1.29815	-3.87134	0.000108239	0.00125198
Unigene001578	17.7769	104.312	61.0444	2.41795	0.625341	3.86661	0.00011036	0.00127536
Unigene020072	18.1101	0	9.05506	-4.71346	1.21935	-3.86555	0.000110838	0.00127973
Unigene024315	130.092	3.89761	66.995	-4.06803	1.05347	-3.86156	0.000112667	0.0012985
Unigene009448	358.724	130.909	244.816	-1.4267	0.369795	-3.85808	0.000114281	0.00131593
Unigene018359	758.963	98.969	428.966	-2.72274	0.705773	-3.85782	0.000114405	0.00131617
Unigene011854	732.928	1741.62	1237.27	1.23113	0.319532	3.85292	0.000116719	0.00134159
Unigene018945	470.842	1874.35	1172.59	1.92269	0.499124	3.85213	0.000117094	0.00134469
Unigene025751	1006.18	2467.93	1737.06	1.27506	0.331088	3.85113	0.000117574	0.00134658
Unigene018460	19.8069	1.05275	10.4298	-3.59042	0.933122	-3.84775	0.000119209	0.00136409
Unigene029854	10.7543	39.4257	25.09	1.81553	0.472351	3.84361	0.00012124	0.00138609
Unigene026153	1393.79	3205.57	2299.68	1.18589	0.308711	3.84142	0.000122327	0.00139603
Unigene026188	155.97	44.33	100.15	-1.75863	0.457934	-3.84036	0.000122856	0.00140082
Unigene028797	418.834	6465.2	3442.02	3.4456	0.898587	3.83446	0.00012584	0.00143357
Unigene024835	523.654	158.631	341.142	-1.67792	0.437897	-3.83178	0.00012722	0.00144575
Unigene029494	174.724	73.6771	124.201	-1.22857	0.320635	-3.83166	0.000127279	0.00144575
Unigene000155	1056.91	376.558	716.735	-1.4592	0.380858	-3.83135	0.000127443	0.00144575
Unigene011511	61.9717	174.792	118.382	1.46541	0.382612	3.83001	0.000128137	0.00145096
Unigene004776	771.614	339.26	555.437	-1.17004	0.305497	-3.82997	0.000128159	0.00145096
Unigene024760	8061.4	5.04056	4033.22	-4.96476	1.29718	-3.82734	0.000129536	0.00146267
Unigene022677	458.292	1564.98	1011.63	1.72167	0.449862	3.8271	0.000129662	0.00146281
Unigene009962	39.4891	4.34595	21.9175	-2.90877	0.760119	-3.82673	0.000129857	0.00146372
Unigene024531	2757.32	8100.92	5429.12	1.52066	0.397453	3.82601	0.000130236	0.0014667
Unigene028987	1072.68	4053.14	2562.91	1.85401	0.485318	3.82019	0.000133348	0.00149912
Unigene023967	687.24	1655.76	1171.5	1.24996	0.327729	3.81401	0.000136727	0.00153039
Unigene010853	134.612	41.5063	88.0594	-1.6504	0.433011	-3.81146	0.000138148	0.00154459
Unigene019030	49.8362	245.612	147.724	2.1867	0.573741	3.8113	0.000138237	0.00154459
Unigene026166	1584.09	7474.98	4529.54	2.13778	0.560951	3.81099	0.000138412	0.00154519
Unigene026971	13.5544	0	6.77722	-4.53266	1.19028	-3.80805	0.000140067	0.00156232
Unigene019889	1188.56	2659.06	1923.81	1.1471	0.301521	3.80436	0.00014217	0.00158302
Unigene017663	1785.85	804.429	1295.14	-1.13674	0.298821	-3.80408	0.00014233	0.00158342
Unigene020880	1454.8	3060.35	2257.57	1.06152	0.279105	3.80331	0.000142777	0.00158702
Unigene010165	3366.51	10307.4	6836.94	1.57557	0.414594	3.80027	0.000144536	0.0016049
Unigene031449	188.508	1241.29	714.901	2.54188	0.668898	3.8001	0.000144637	0.0016049
Unigene014824	66.1428	8.55687	37.3498	-2.72336	0.717802	-3.79402	0.000148226	0.00164013
Unigene027935	5159.41	10433.6	7796.49	1.00614	0.265567	3.78866	0.000151464	0.00167342
Unigene021519	14.4743	70.3404	42.4074	2.18682	0.577677	3.78553	0.000153379	0.0016902
Unigene024719	737.263	4978.48	2857.87	2.56917	0.679283	3.78218	0.000155461	0.00171021
Unigene024469	52.049	137.68	94.8643	1.37707	0.364175	3.78134	0.000155984	0.00171449
Unigene001890	11.9758	55.893	33.9344	2.11463	0.559311	3.78078	0.000156339	0.00171691
Unigene028380	89.812	39.4033	64.6076	-1.17252	0.310333	-3.77826	0.00015793	0.00173238
Unigene026616	13.8079	0	6.90396	-4.52361	1.19788	-3.77634	0.000159152	0.00174333
Unigene025079	5273.32	2.15062	2637.74	-4.91118	1.30165	-3.77304	0.000161272	0.00176219
Unigene009906	1721.62	372.382	1047	-2.10982	0.559187	-3.77302	0.000161286	0.00176219
Unigene015830	118.311	30.2423	74.2767	-1.90011	0.504096	-3.76934	0.000163679	0.00178681
Unigene002377	31.8644	1.45619	16.6603	-3.70735	0.986028	-3.75988	0.000169995	0.00185418
Unigene028134	189.433	56.5624	122.998	-1.69385	0.451692	-3.75001	0.000176827	0.00192706
Unigene023923	884.713	2880.27	1882.49	1.65627	0.441756	3.7493	0.000177332	0.00192764
Unigene027347	0.822047	38.1294	19.4757	4.17133	1.11271	3.74879	0.000177689	0.00192989
Unigene023444	0.34402	11.9626	6.1533	4.01811	1.07198	3.7483	0.000178037	0.00193203
Unigene025506	0	12.5681	6.28404	4.54164	1.21262	3.7453	0.00018018	0.00195363
Unigene022928	266.77	799.062	532.916	1.54522	0.412624	3.74486	0.000180498	0.00195542
Unigene023804	196.95	75.8493	136.4	-1.35104	0.361201	-3.7404	0.00018373	0.00198609
Unigene027963	2131.88	4365.1	3248.49	1.02311	0.273551	3.7401	0.000183949	0.00198609
Unigene017797	24.8728	1.34373	13.1082	-3.52941	0.944684	-3.73608	0.000186913	0.0020147
Unigene004466	61.46	23.5656	42.5128	-1.35875	0.363883	-3.73404	0.000188429	0.00202934
Unigene010943	113.784	9.67712	61.7307	-3.15951	0.846208	-3.73372	0.000188671	0.00203023
Unigene015910	589.599	272.64	431.12	-1.09976	0.294575	-3.73338	0.000188927	0.00203128
Unigene025149	199.921	16.7558	108.339	-3.1742	0.850622	-3.73162	0.000190252	0.00204382
Unigene009097	102.919	14.3142	58.6166	-2.63428	0.70657	-3.72826	0.000192808	0.0020678
Unigene025492	617.769	4374.68	2496.22	2.61873	0.702563	3.72739	0.000193473	0.0020732
Unigene032074	24.5253	2.55382	13.5395	-2.959	0.794152	-3.72598	0.000194558	0.00208308
Unigene018457	16.5449	0.69437	8.61964	-3.71159	0.998313	-3.71786	0.000200919	0.00214046
Unigene025268	4088.79	12845.1	8466.97	1.60813	0.432778	3.71583	0.000202534	0.00215409
Unigene010817	90.5871	33.6003	62.0937	-1.39916	0.377455	-3.70682	0.000209875	0.00222846
Unigene007029	22.7699	1.70217	12.236	-3.24388	0.875471	-3.7053	0.000211143	0.00223822
Unigene027222	15673	42522.3	29097.6	1.41066	0.382036	3.69247	0.000222089	0.00234649
Unigene028731	263.749	749.501	506.625	1.47477	0.399489	3.69163	0.000222824	0.00235232
Unigene022052	759.415	252.93	506.172	-1.54701	0.419319	-3.68934	0.000224839	0.00237023
Unigene003404	237.24	62.4321	149.836	-1.85859	0.50381	-3.68907	0.000225076	0.00237023
Unigene024853	6085.04	14366.1	10225.6	1.22057	0.330981	3.68774	0.000226255	0.00238069
Unigene000722	51.7118	9.47496	30.5934	-2.30552	0.625405	-3.68644	0.000227411	0.00238894
Unigene025159	10.6286	0	5.31431	-4.32946	1.17523	-3.68391	0.000229683	0.00240886
Unigene024990	3080.89	6564.15	4822.52	1.07845	0.292843	3.6827	0.000230776	0.00241242
Unigene013497	61.812	1.34373	31.5779	-4.14836	1.12673	-3.68178	0.000231609	0.00241916
Unigene025620	336.155	3256.82	1796.49	2.95569	0.803074	3.68047	0.000232802	0.00242964
Unigene017158	9.72408	55.5727	32.6484	2.3704	0.644397	3.67848	0.000234625	0.00244359
Unigene009169	11.1789	0	5.58947	-4.35287	1.18336	-3.67839	0.000234711	0.00244359
Unigene024294	133.76	8.78172	71.2708	-3.39354	0.923095	-3.67626	0.000236674	0.00246203
Unigene024143	214.552	569.404	391.978	1.38174	0.376082	3.67403	0.000238754	0.00248165
Unigene025196	63.648	179.408	121.528	1.46712	0.399431	3.67303	0.000239693	0.00248939
Unigene000543	60.0903	20.4971	40.2937	-1.5205	0.414071	-3.67208	0.000240585	0.00249663
Unigene026768	583.655	1508.96	1046.31	1.34548	0.366538	3.67076	0.000241827	0.00250547
Unigene028131	10976	25357.8	18166.9	1.1905	0.324351	3.6704	0.000242175	0.00250703
Unigene017573	35.179	129.074	82.1266	1.81909	0.496412	3.66447	0.000247848	0.00256151
Unigene004390	54.4441	8.17617	31.3101	-2.54199	0.693722	-3.66428	0.000248036	0.00256151
Unigene027388	26.1567	226.112	126.134	2.83488	0.774392	3.66078	0.000251444	0.00259253
Unigene025370	1824.96	767.983	1296.47	-1.22949	0.335941	-3.65983	0.000252384	0.00260012
Unigene023037	1572.28	10191.3	5881.8	2.51002	0.686141	3.65817	0.000254027	0.00261495
Unigene011244	31.5133	0.358437	15.9359	-4.34758	1.19317	-3.64374	0.000268708	0.00275721
Unigene028994	615.587	2070.68	1343.14	1.69716	0.465835	3.64326	0.000269204	0.0027601
Unigene028217	29922.7	62964.7	46443.7	1.06073	0.291215	3.64243	0.000270078	0.00276684
Unigene027580	1904.49	4180.53	3042.51	1.11964	0.307542	3.64062	0.000271987	0.00278417
Unigene021219	30.6434	77.7515	54.1975	1.32323	0.363572	3.63953	0.000273136	0.00279196
Unigene019064	36.6875	111.353	74.0202	1.56368	0.429644	3.63949	0.000273183	0.00279196
Unigene005282	656.302	253.373	454.838	-1.34674	0.370269	-3.6372	0.000275615	0.00281233
Unigene026656	1343.38	3700.11	2521.74	1.4304	0.393536	3.63473	0.000278271	0.00283717
Unigene016939	0.261647	10.8424	5.55202	3.94178	1.08551	3.63127	0.000282026	0.00287316
Unigene015659	16.7396	0.739317	8.73945	-3.67761	1.01338	-3.62905	0.000284469	0.00289575
Unigene021634	2048.97	7426.32	4737.64	1.79364	0.494402	3.6279	0.000285736	0.00290634
Unigene007836	305.911	1222.94	764.426	1.92023	0.529449	3.62684	0.000286906	0.00291593
Unigene020628	2113.84	7601.35	4857.6	1.78334	0.491822	3.626	0.000287851	0.00292321
Unigene012434	296.036	128.376	212.206	-1.18745	0.327514	-3.62565	0.000288238	0.00292482
Unigene020797	150.645	466.273	308.459	1.58833	0.438339	3.62351	0.00029063	0.00294677
Unigene022977	47.1277	2.57626	24.852	-3.53344	0.975439	-3.62242	0.000291865	0.00295695
Unigene003816	92.8482	27.5528	60.2005	-1.69857	0.46914	-3.62061	0.000293912	0.00297533
Unigene015730	12.7262	0	6.36312	-4.38532	1.21212	-3.61789	0.000297015	0.00300438
Unigene018163	951.862	2532.63	1742.25	1.38324	0.382618	3.6152	0.000300112	0.00302766
Unigene018561	22.7617	2.84487	12.8033	-2.7364	0.756942	-3.61507	0.000300262	0.00302766
Unigene024003	368.961	144.601	256.781	-1.32718	0.367253	-3.61381	0.000301728	0.00304005
Unigene030611	9.84367	0	4.92184	-4.24481	1.17536	-3.61151	0.000304413	0.00306229
Unigene011050	17.376	1.43363	9.40481	-3.15525	0.8738	-3.61095	0.000305073	0.00306652
Unigene019443	94.0718	284.935	189.504	1.56046	0.432329	3.60942	0.000306883	0.00307988
Unigene011270	425.861	1151.92	788.893	1.40486	0.389335	3.60835	0.000308148	0.00308775
Unigene018208	4540.75	22394.2	13467.5	2.18074	0.604609	3.60686	0.000309919	0.00310307
Unigene022555	328.437	859.055	593.746	1.35887	0.377175	3.60276	0.000314856	0.00315003
Unigene027514	6115.46	13314.8	9715.14	1.10785	0.307607	3.60151	0.000316369	0.0031627
Unigene006078	153.603	65.9466	109.775	-1.19959	0.333207	-3.60014	0.000318044	0.00317697
Unigene024022	84.7147	22.378	53.5463	-1.85006	0.514027	-3.59915	0.000319259	0.00318415
Unigene029261	33.9596	112.144	73.0516	1.67722	0.466322	3.59671	0.000322267	0.00321165
Unigene023647	238.708	523.8	381.254	1.12055	0.311577	3.59638	0.000322682	0.00321328
Unigene026606	10020.3	23324.7	16672.5	1.20012	0.333753	3.59582	0.000323365	0.00321759
Unigene026098	130.034	682.226	406.13	2.2567	0.627808	3.59457	0.00032493	0.00322872
Unigene026048	332.019	18.1457	175.082	-3.52684	0.982064	-3.59125	0.000329099	0.0032645
Unigene023332	163.84	71.2553	117.548	-1.18149	0.329214	-3.58882	0.000332182	0.0032899
Unigene027339	57.1831	146.899	102.041	1.33606	0.372304	3.58862	0.000332429	0.0032899
Unigene024364	1646.98	3386.4	2516.69	1.02812	0.287869	3.5715	0.000354939	0.00350185
Unigene027078	55.7398	173.699	114.72	1.59856	0.447826	3.56959	0.000357536	0.00352475
Unigene026066	3243.18	12406	7824.57	1.86086	0.521359	3.56925	0.000358009	0.00352671
Unigene006749	117.311	44.8245	81.0677	-1.36362	0.382199	-3.56783	0.000359946	0.00354035
Unigene017477	3549.41	9048.9	6299.15	1.32434	0.371369	3.56612	0.000362309	0.00355813
Unigene025624	293.424	738.698	516.061	1.30608	0.366544	3.56323	0.000366318	0.00359
Unigene014353	984.254	2048.01	1516.13	1.04473	0.293202	3.56318	0.000366395	0.00359
Unigene009634	619.869	1410.18	1015.02	1.16877	0.328079	3.56248	0.000367375	0.00359685
Unigene007816	398.973	74.0819	236.528	-2.28392	0.641837	-3.55841	0.0003731	0.00364733
Unigene017949	1077.01	2529.44	1803.23	1.21213	0.340952	3.55514	0.000377778	0.00368183
Unigene029162	8722.29	24520.8	16621.5	1.45625	0.409679	3.5546	0.000378548	0.00368653
Unigene023361	932.781	174.771	553.776	-2.27255	0.639748	-3.55226	0.000381941	0.00371674
Unigene030766	40495.2	103441	71967.9	1.32667	0.373617	3.55089	0.000383928	0.00373325
Unigene026381	2484.45	9074.45	5779.45	1.80045	0.508037	3.54394	0.000394196	0.00380996
Unigene012995	39.3826	85.7956	62.5891	1.1089	0.313815	3.53363	0.0004099	0.00394798
Unigene010788	83.0545	8.26619	45.6603	-2.96555	0.839255	-3.53355	0.000410016	0.00394798
Unigene025605	10.2348	47.5802	28.9075	2.10686	0.598538	3.52002	0.000431521	0.0041426
Unigene023588	2.3774	17.1814	9.77942	2.61246	0.743394	3.51423	0.000441023	0.00423065
Unigene025549	8708.97	21357.9	15033.4	1.27063	0.362062	3.50941	0.000449097	0.00429914
Unigene017170	38.1293	2.0156	20.0725	-3.49568	0.996099	-3.50937	0.000449169	0.00429914
Unigene029722	389.511	1544.06	966.787	1.90327	0.542736	3.5068	0.000453533	0.0043312
Unigene031178	680.636	2667.99	1674.31	1.88947	0.53911	3.5048	0.000456951	0.00435735
Unigene023522	100.447	264.334	182.391	1.36942	0.390818	3.50397	0.000458374	0.00436443
Unigene003108	98.7726	27.6194	63.196	-1.77002	0.505773	-3.49964	0.000465881	0.00442933
Unigene011009	1253.04	2722.46	1987.75	1.10441	0.315842	3.4967	0.00047105	0.00447183
Unigene024725	189.222	534.736	361.979	1.46147	0.419259	3.48584	0.000490599	0.00462317
Unigene029175	912.265	4957.13	2934.7	2.28844	0.65704	3.48295	0.000495914	0.00466298
Unigene023011	562.061	1362.19	962.123	1.25481	0.360427	3.48145	0.000498701	0.00468435
Unigene026024	613.511	2034.44	1323.97	1.67331	0.48073	3.48076	0.000499988	0.00469095
Unigene006191	153.208	442.216	297.712	1.49243	0.429056	3.4784	0.000504424	0.00472566
Unigene024897	40.4726	13.2165	26.8446	-1.56617	0.450795	-3.47423	0.000512317	0.00478642
Unigene021354	126.963	451.021	288.992	1.76478	0.507968	3.47419	0.000512404	0.00478642
Unigene022026	10.2147	0	5.10736	-4.17933	1.20375	-3.47193	0.000516723	0.00481974
Unigene023720	20.5246	109.765	65.145	2.27545	0.657477	3.46087	0.000538425	0.00497509
Unigene023954	8.33706	80.0134	44.1752	2.92154	0.844439	3.45974	0.000540695	0.00498888
Unigene029462	619.763	1346.94	983.351	1.1046	0.319617	3.45602	0.000548208	0.00505092
Unigene000432	4075.61	9562.28	6818.95	1.20926	0.350336	3.45171	0.00055704	0.00511758
Unigene021954	0.642773	10.7301	5.68641	3.40889	0.98783	3.45089	0.000558744	0.00512956
Unigene009830	5425.21	14416	9920.61	1.37839	0.399585	3.44955	0.00056153	0.00515144
Unigene010032	108.488	8.7579	58.6231	-3.14626	0.912261	-3.44886	0.000562957	0.00515715
Unigene023380	319.62	1.43375	160.527	-4.43047	1.28603	-3.44508	0.00057089	0.00521208
Unigene023800	135.173	317.282	226.227	1.2117	0.352107	3.44128	0.000578973	0.00527747
Unigene019823	29.7355	148.322	89.0288	2.18697	0.635573	3.44094	0.000579698	0.00528032
Unigene010495	21.2202	2.1505	11.6854	-2.92903	0.852438	-3.43606	0.000590241	0.00536835
Unigene021566	45.7698	3.15836	24.4641	-3.27469	0.953683	-3.43373	0.000595338	0.00540358
Unigene011457	52.5064	18.6602	35.5833	-1.46075	0.425495	-3.43305	0.000596824	0.00541042
Unigene015342	18.1325	0	9.06625	-4.36898	1.27269	-3.43288	0.000597214	0.00541042
Unigene017255	49.052	7.68289	28.3675	-2.46469	0.71798	-3.43281	0.000597358	0.00541042
Unigene016870	18.0684	1.38874	9.72856	-3.15654	0.920243	-3.43011	0.000603331	0.00545681
Unigene016610	76.9775	13.8881	45.4328	-2.30523	0.672879	-3.42592	0.000612726	0.00553787
Unigene027726	16.6272	66.711	41.6691	1.92757	0.562834	3.42475	0.000615356	0.00555772
Unigene011442	33.2336	7.75034	20.492	-1.99172	0.581766	-3.42358	0.000618023	0.00557788
Unigene012447	23.0895	2.1505	12.62	-3.00479	0.87814	-3.42176	0.00062217	0.00561136
Unigene024061	14.3821	51.6115	32.9968	1.76917	0.517182	3.42079	0.000624386	0.00562043
Unigene002301	831.297	255.94	543.619	-1.64398	0.480831	-3.41904	0.00062843	0.00564793
Unigene020722	18.874	0.358437	9.61621	-3.99083	1.16882	-3.41442	0.000639183	0.00573653
Unigene026690	19.2111	53.314	36.2625	1.4332	0.419834	3.41372	0.000640823	0.00574723
Unigene024036	9708.85	39477.5	24593.2	1.93057	0.566738	3.40646	0.000658105	0.00588067
Unigene013736	171.304	81.6506	126.477	-1.05307	0.309151	-3.40632	0.000658456	0.00588067
Unigene007222	13.6187	0	6.80934	-4.26671	1.25336	-3.40422	0.000663522	0.0059218
Unigene027199	128.811	407.382	268.097	1.6109	0.473515	3.40201	0.000668927	0.00596173
Unigene018711	325.272	51.6796	188.476	-2.44916	0.720903	-3.39735	0.000680409	0.00605564
Unigene026601	252.738	824.919	538.829	1.64929	0.485539	3.39683	0.000681711	0.00606302
Unigene007954	8.52907	0	4.26453	-4.03663	1.1888	-3.39555	0.000684908	0.00608301
Unigene027505	1616	707.624	1161.81	-1.17195	0.345425	-3.39278	0.000691862	0.00614051
Unigene022721	968.176	2225.83	1597	1.18119	0.348392	3.3904	0.000697898	0.00618552
Unigene021859	575.164	2.0156	288.59	-4.39885	1.29771	-3.3897	0.000699691	0.00619379
Unigene025472	1918.28	5984.63	3951.46	1.59056	0.469294	3.38925	0.000700835	0.00619379
Unigene014076	172.202	794.718	483.46	2.08683	0.615747	3.3891	0.000701213	0.00619379
Unigene022860	196.308	12.812	104.56	-3.31476	0.978068	-3.38909	0.000701247	0.00619379
Unigene005702	157.94	69.9574	113.948	-1.15787	0.342008	-3.38552	0.000710428	0.00627055
Unigene015222	41.8777	92.4723	67.175	1.12293	0.332093	3.38138	0.000721229	0.00636151
Unigene021558	724.358	1621.8	1173.08	1.1443	0.338679	3.37873	0.000728225	0.0064188
Unigene015623	144.902	0.358437	72.6304	-4.39367	1.30048	-3.37849	0.00072886	0.00641998
Unigene024616	174.53	13.9334	94.2316	-3.13741	0.932153	-3.36577	0.000763304	0.00670034
Unigene027101	1026.33	4972.89	2999.61	2.14279	0.636716	3.36538	0.00076438	0.00670188
Unigene017679	138.372	306.882	222.627	1.13001	0.335779	3.36533	0.000764525	0.00670188
Unigene019214	24.4366	3.2932	13.8649	-2.63551	0.784117	-3.36112	0.00077628	0.00679563
Unigene024120	114.77	0	57.3851	-4.41596	1.31468	-3.35895	0.00078239	0.00684444
Unigene013888	4772.94	10754.4	7763.69	1.15287	0.343443	3.35681	0.000788473	0.00689295
Unigene024413	860.769	400.141	630.455	-1.08919	0.32461	-3.35538	0.00079255	0.00691915
Unigene000268	527.788	243.67	385.729	-1.09728	0.327273	-3.35282	0.000799938	0.00697415
Unigene029593	5933.64	20788.8	13361.2	1.73966	0.518917	3.35248	0.000800901	0.00697521
Unigene012809	13.6985	1.05275	7.37563	-3.13738	0.936445	-3.35031	0.000807203	0.00702316
Unigene025033	213.179	41.1081	127.143	-2.2241	0.66403	-3.34941	0.000809851	0.00704141
Unigene022298	16.2947	0	8.14736	-4.26738	1.27668	-3.34256	0.000830107	0.007198
Unigene022412	340.691	793.342	567.016	1.19833	0.358579	3.34189	0.000832106	0.00721046
Unigene019268	47.2703	7.70647	27.4884	-2.41971	0.724145	-3.34148	0.000833341	0.00721628
Unigene027471	2243.28	0.358437	1121.82	-4.41442	1.32134	-3.34087	0.000835166	0.00722232
Unigene026931	174.53	1.0078	87.769	-4.28781	1.2838	-3.33993	0.000837987	0.00724183
Unigene021453	672.269	211.39	441.83	-1.61402	0.483662	-3.33708	0.000846631	0.0073116
Unigene000517	283.847	126.449	205.148	-1.14699	0.344002	-3.33427	0.000855247	0.00737111
Unigene024849	200.358	491.421	345.89	1.26983	0.38092	3.3336	0.000857306	0.00737894
Unigene016152	63.4413	11.6256	37.5334	-2.27835	0.68376	-3.33209	0.000861953	0.00740898
Unigene011406	98.8506	4.36713	51.6089	-3.5731	1.07381	-3.32751	0.000876253	0.00751677
Unigene023399	198.616	33.219	115.917	-2.38157	0.715983	-3.3263	0.000880079	0.00753561
Unigene020156	1382.11	4094.65	2738.38	1.52102	0.457277	3.32627	0.00088018	0.00753561
Unigene006348	279.814	105.887	192.85	-1.36829	0.411443	-3.32558	0.000882339	0.00754877
Unigene028599	2633.61	6728.6	4681.1	1.32336	0.398044	3.32466	0.000885267	0.00756372
Unigene013836	82.3223	7.92899	45.1256	-2.94828	0.887439	-3.32223	0.000893006	0.00761968
Unigene022471	16.5541	1.05281	8.80343	-3.28663	0.989376	-3.32193	0.00089398	0.00762292
Unigene010220	88.0832	25.0657	56.5745	-1.74143	0.524554	-3.31983	0.00090071	0.00766842
Unigene028822	936.139	340.648	638.394	-1.42136	0.428158	-3.31971	0.000901111	0.00766842
Unigene013058	466.04	31.3866	248.713	-3.27079	0.98555	-3.31874	0.000904235	0.00768989
Unigene006589	6111.94	14659.7	10385.8	1.23761	0.373873	3.31025	0.000932119	0.00791136
Unigene024406	567.591	231.516	399.553	-1.26712	0.382786	-3.31025	0.000932128	0.00791136
Unigene016719	67.0533	16.5771	41.8152	-1.9181	0.580014	-3.30698	0.000943066	0.00799889
Unigene003575	57.6483	131.243	94.4458	1.1712	0.354783	3.30116	0.000962848	0.00815051
Unigene023663	41.8126	5.13033	23.4715	-2.71874	0.823779	-3.30033	0.000965709	0.00816932
Unigene026704	75.2849	20.2949	47.7899	-1.8123	0.549871	-3.29587	0.000981172	0.00827384
Unigene023112	46.2568	108.109	77.1827	1.20558	0.365789	3.29584	0.000981292	0.00827384
Unigene027909	532.748	1.72467	267.236	-4.30134	1.30531	-3.29527	0.000983288	0.00827978
Unigene001514	43.8787	12.7457	28.3122	-1.71519	0.520638	-3.2944	0.000986326	0.0082999
Unigene001432	279.948	88.44	184.194	-1.60814	0.488211	-3.29394	0.00098794	0.00830803
Unigene005247	39.6832	86.6259	63.1545	1.11083	0.33763	3.29009	0.00100156	0.00841056
Unigene026192	582.249	0.358437	291.304	-4.34286	1.32004	-3.28994	0.0010021	0.00841056
Unigene000509	599.234	1983.48	1291.36	1.66478	0.506079	3.28956	0.00100344	0.00841631
Unigene008439	69.8921	14.493	42.1925	-2.13024	0.648176	-3.28652	0.00101435	0.00849109
Unigene023614	867.944	2536.37	1702.16	1.50154	0.457092	3.28497	0.00101992	0.00851956
Unigene012846	119.442	49.5291	84.4854	-1.24764	0.379809	-3.28492	0.00102011	0.00851956
Unigene023300	8.67749	0	4.33874	-3.97592	1.21078	-3.28377	0.00102427	0.00854626
Unigene022723	14555.4	5696.78	10126.1	-1.32265	0.402872	-3.28305	0.00102689	0.00856257
Unigene012960	25.2503	4.00995	14.6301	-2.44235	0.74399	-3.28277	0.00102791	0.0085655
Unigene028038	1117.37	4019.41	2568.39	1.7705	0.539415	3.28227	0.00102976	0.00857531
Unigene028767	12.6781	54.1863	33.4322	2.00151	0.610022	3.28105	0.00103423	0.00860693
Unigene018806	44.2905	10.5276	27.4091	-1.96064	0.598073	-3.27827	0.00104447	0.00868086
Unigene018880	26.8532	3.51674	15.185	-2.63733	0.804583	-3.27788	0.00104589	0.00868709
Unigene027738	673.578	2508.72	1591.15	1.81399	0.553879	3.27506	0.00105638	0.00875717
Unigene018713	1170.68	483.935	827.308	-1.24854	0.381332	-3.27417	0.00105974	0.00877932
Unigene029688	57.5016	207.546	132.524	1.77905	0.543456	3.27358	0.00106195	0.00878624
Unigene021581	122.522	27.0597	74.7909	-2.05343	0.627543	-3.27217	0.00106725	0.00882447
Unigene026385	27.3281	69.6213	48.4747	1.3289	0.406195	3.27159	0.00106946	0.00883134
Unigene022147	84.3533	185.506	134.93	1.11388	0.34073	3.26909	0.00107894	0.00889816
Unigene028437	6.19693	70.2371	38.217	3.02769	0.926254	3.26875	0.00108025	0.00890322
Unigene025843	490.065	136.937	313.501	-1.76311	0.539475	-3.2682	0.00108233	0.00891464
Unigene011224	8.25746	0	4.12873	-3.94375	1.20703	-3.26732	0.00108572	0.00893683
Unigene024340	475.751	0	237.875	-4.31753	1.32406	-3.26082	0.00111091	0.00911855
Unigene017837	56.2896	3.13579	29.7127	-3.38173	1.03817	-3.25741	0.00112436	0.00920164
Unigene026716	108.193	27.6643	67.9285	-1.87129	0.575229	-3.25312	0.00114144	0.00932356
Unigene010778	13.7717	107.985	60.8783	2.67151	0.821412	3.25234	0.0011446	0.00934346
Unigene029041	1172.67	4185.95	2679.31	1.75929	0.54106	3.25157	0.00114771	0.0093569
Unigene015802	13722.4	33886	23804.2	1.2761	0.392629	3.25015	0.00115344	0.00939166
Unigene010097	22.6602	4.1886	13.4244	-2.2448	0.690746	-3.24981	0.00115481	0.00939687
Unigene024384	211.493	1414.21	812.849	2.49858	0.769176	3.24838	0.00116064	0.00943234
Unigene004027	188.03	90.4768	139.254	-1.04192	0.320805	-3.24783	0.0011629	0.00944468
Unigene016843	136.243	363.443	249.843	1.3814	0.425577	3.24594	0.00117064	0.00950152
Unigene025818	1405.87	6581.65	3993.76	2.09204	0.645708	3.23991	0.00119567	0.00967404
Unigene017178	66.7764	18.4128	42.5946	-1.7793	0.549704	-3.23682	0.00120868	0.00976083
Unigene018252	114.026	25.6938	69.8598	-2.02705	0.626383	-3.23612	0.00121167	0.00977883
Unigene004644	710.473	2916.55	1813.51	1.93305	0.597403	3.23576	0.0012132	0.00978498
Unigene027558	83594.8	203452	143524	1.25619	0.388442	3.23391	0.00122107	0.0098423
Unigene016038	1712.28	12077.7	6894.97	2.55281	0.789595	3.23306	0.00122474	0.00986213
Unigene019863	62.6692	170.182	116.425	1.40828	0.435672	3.23243	0.00122743	0.00987015
Unigene024681	665.923	2217.36	1441.64	1.67011	0.516783	3.23175	0.00123036	0.00987985
Unigene014384	11.4323	0	5.71616	-4.0618	1.25839	-3.22779	0.00124752	0.00999888
Unigene024032	460.102	129.541	294.822	-1.75149	0.542833	-3.22657	0.00125286	0.0100322
Unigene010932	636.005	246.249	441.127	-1.33638	0.41447	-3.2243	0.00126281	0.0100783
Unigene004012	41.4211	9.58735	25.5042	-1.99005	0.617277	-3.22391	0.00126451	0.0100783
Unigene016976	65.3868	18.3004	41.8436	-1.75239	0.544047	-3.22102	0.00127734	0.0101616
Unigene023410	405.243	109.606	257.425	-1.80235	0.559887	-3.21913	0.00128579	0.0102081
Unigene013635	56.9055	19.6455	38.2755	-1.49227	0.46358	-3.219	0.00128636	0.0102081
Unigene025237	44.1063	155.662	99.8839	1.74672	0.542784	3.21807	0.00129058	0.0102352
Unigene000545	143.486	55.5551	99.5204	-1.33416	0.415016	-3.21472	0.0013057	0.0103295
Unigene019046	491.756	231.339	361.547	-1.07237	0.333891	-3.21175	0.00131929	0.0104241
Unigene027828	13.3525	0	6.67623	-4.09963	1.27778	-3.20841	0.00133473	0.0105202
Unigene021718	591.131	1657.27	1124.2	1.44525	0.451243	3.20283	0.00136086	0.0107152
Unigene024472	3077.19	1320.6	2198.9	-1.19649	0.373581	-3.20277	0.00136114	0.0107152
Unigene023906	679.261	3478.6	2078.93	2.19426	0.685282	3.20198	0.00136486	0.0107379
Unigene009883	777.519	315.124	546.322	-1.27401	0.398027	-3.20082	0.00137038	0.0107747
Unigene023168	1221.95	466.519	844.233	-1.35448	0.423333	-3.19955	0.0013764	0.0108022
Unigene021796	672.901	318.275	495.588	-1.06367	0.332522	-3.1988	0.00138002	0.0108173
Unigene030590	1.16607	12.3883	6.77718	2.91924	0.913558	3.19547	0.00139605	0.0109363
Unigene011187	16.6307	0.716874	8.67379	-3.49287	1.09454	-3.19118	0.00141691	0.0110659
Unigene025421	82.5048	207.233	144.869	1.30235	0.40817	3.19071	0.00141922	0.0110772
Unigene027405	51.5757	4.90535	28.2405	-2.93095	0.919241	-3.18845	0.00143037	0.0111438
Unigene027590	182.147	854.739	518.443	2.09078	0.656335	3.18554	0.00144485	0.0112294
Unigene023358	235.19	757.098	496.144	1.62309	0.510393	3.18008	0.00147236	0.0114293
Unigene014079	10.3796	0.358437	5.36901	-3.57179	1.12429	-3.17693	0.00148843	0.0115369
Unigene018109	26.1694	4.92792	15.5486	-2.22772	0.701239	-3.17683	0.00148893	0.0115369
Unigene026800	1516.74	4.97311	760.858	-4.16915	1.3132	-3.17481	0.00149935	0.0116107
Unigene019025	16.494	1.74718	9.1206	-2.80765	0.885624	-3.17025	0.00152309	0.0117803
Unigene024289	340.741	750.151	545.446	1.12016	0.353653	3.1674	0.00153811	0.0118606
Unigene008884	19.815	3.85267	11.8338	-2.18531	0.690349	-3.16551	0.00154812	0.0119307
Unigene027466	2218.52	5869.44	4043.98	1.36684	0.432103	3.16323	0.00156026	0.0120026
Unigene004712	8.40143	35.2559	21.8286	1.9602	0.620523	3.15894	0.00158342	0.0121661
Unigene025637	8.45115	0	4.22558	-3.88129	1.22934	-3.15722	0.00159281	0.0122309
Unigene027269	19.6852	83.2216	51.4534	1.96981	0.624401	3.15471	0.00160655	0.0123291
Unigene027216	125.214	312.949	219.081	1.29313	0.409975	3.15417	0.00160955	0.0123447
Unigene027840	2990.56	13441.4	8215.96	2.03645	0.645885	3.15295	0.00161628	0.0123889
Unigene010214	191.403	73.9891	132.696	-1.33729	0.424186	-3.1526	0.00161824	0.0123965
Unigene016676	5.30884	32.9717	19.1403	2.4197	0.767687	3.15194	0.00162192	0.0124172
Unigene024269	1520.28	3812.17	2666.22	1.29521	0.411085	3.1507	0.00162877	0.0124623
Unigene015355	291.638	136.2	213.919	-1.0808	0.343089	-3.15019	0.00163165	0.0124769
Unigene003902	151.898	65.6577	108.778	-1.18918	0.377736	-3.14818	0.00164291	0.0125457
Unigene020915	4568.98	9776.5	7172.74	1.0795	0.342908	3.14806	0.00164359	0.0125457
Unigene025406	610.956	288.457	449.706	-1.0657	0.338767	-3.14581	0.00165628	0.012635
Unigene024865	8.4276	76.3226	42.3751	2.79948	0.89031	3.14439	0.00166435	0.012689
Unigene023365	268.472	110.662	189.567	-1.2522	0.398318	-3.14373	0.00166809	0.01271
Unigene029079	11.1626	0.358437	5.76053	-3.58859	1.14165	-3.14335	0.00167027	0.0127185
Unigene028813	7.86372	27.7093	17.7865	1.72831	0.549859	3.14319	0.00167119	0.0127185
Unigene021685	3681.26	7709.65	5695.46	1.05002	0.334221	3.1417	0.00167972	0.0127758
Unigene008667	41.5047	16.1738	28.8392	-1.32969	0.423353	-3.14087	0.00168449	0.012797
Unigene022077	1307.71	2804.21	2055.96	1.0827	0.34499	3.13836	0.00169897	0.0128993
Unigene013735	68018.4	158176	113097	1.19295	0.380542	3.13488	0.00171927	0.0130457
Unigene025255	10.3671	0	5.18354	-3.95453	1.26207	-3.13338	0.00172808	0.013097
Unigene013645	7.69081	0	3.84541	-3.82259	1.22087	-3.13103	0.00174193	0.0131942
Unigene017357	21.7995	2.19551	11.9975	-2.87224	0.917579	-3.13023	0.00174668	0.0132223
Unigene027475	298.858	1159.95	729.402	1.85747	0.594987	3.12187	0.00179704	0.0135429
Unigene022343	5905.42	13060.7	9483.04	1.12432	0.361123	3.11339	0.0018495	0.0138859
Unigene018935	15.0782	1.14264	8.11041	-3.10633	0.999512	-3.10784	0.00188457	0.0141079
Unigene030274	7.39374	34.2958	20.8448	2.09416	0.674472	3.10488	0.00190354	0.0142332
Unigene019106	51.9836	11.8277	31.9057	-2.01065	0.647905	-3.1033	0.00191373	0.014277
Unigene012136	13.9429	50.2896	32.1162	1.78249	0.574628	3.10198	0.0019223	0.0143265
Unigene024252	1601.45	4284.5	2942.98	1.38046	0.445083	3.10158	0.0019249	0.0143344
Unigene022486	630.826	1624.52	1127.67	1.32952	0.429207	3.09762	0.00195081	0.0145105
Unigene017314	41.4451	9.61087	25.528	-1.99399	0.64545	-3.0893	0.00200632	0.0148287
Unigene026648	61.0089	151.902	106.455	1.28919	0.417506	3.08783	0.00201625	0.0148764
Unigene028259	4982.75	14343.1	9662.9	1.47602	0.478197	3.08664	0.00202436	0.0149181
Unigene017615	176.756	48.4973	112.626	-1.77836	0.57621	-3.08631	0.00202656	0.0149181
Unigene024109	51.792	18.5027	35.1473	-1.44053	0.466956	-3.08494	0.00203594	0.0149659
Unigene027278	61.1041	12.0737	36.5889	-2.17006	0.703941	-3.08273	0.00205112	0.0150279
Unigene026390	5.15671	20.9667	13.0617	1.92115	0.623226	3.0826	0.00205203	0.0150279
Unigene004738	24.3705	3.69658	14.0335	-2.46917	0.801882	-3.07922	0.00207546	0.0151735
Unigene026540	194.57	472.784	333.677	1.25297	0.407077	3.07797	0.00208416	0.0152284
Unigene013060	229.141	642.217	435.679	1.44217	0.468908	3.0756	0.00210082	0.0153239
Unigene008197	6675.75	15338	11006.9	1.17562	0.382812	3.07101	0.00213336	0.0155435
Unigene019165	106.333	51.7669	79.05	-1.01906	0.33191	-3.0703	0.00213847	0.0155632
Unigene020434	17.2937	1.38874	9.34123	-3.02278	0.985218	-3.06814	0.00215398	0.0156671
Unigene032553	0.68804	15.3441	8.01608	3.44617	1.12391	3.06622	0.0021678	0.0157408
Unigene007443	50.2677	12.9478	31.6078	-1.85942	0.606563	-3.0655	0.00217305	0.01577
Unigene022393	96.4253	39.2685	67.8469	-1.26604	0.41307	-3.06495	0.00217705	0.0157901
Unigene009864	1278.49	610.089	944.291	-1.04999	0.342638	-3.06442	0.00218095	0.0158095
Unigene030280	10.4429	48.4115	29.4272	2.07774	0.678071	3.0642	0.00218256	0.0158122
Unigene006403	82.5729	36.7593	59.6661	-1.1437	0.373567	-3.06156	0.00220186	0.0159159
Unigene021070	39.6986	11.985	25.8418	-1.66424	0.543983	-3.05937	0.00221805	0.0159879
Unigene019260	512.311	1397.38	954.847	1.4054	0.459448	3.05888	0.00222169	0.0160052
Unigene024373	12.8175	115.257	64.0373	2.76799	0.906224	3.05442	0.00225499	0.0162268
Unigene019853	1056.18	2494.77	1775.48	1.21307	0.397246	3.05369	0.00226047	0.0162571
Unigene022433	27.2896	4.63693	15.9633	-2.33606	0.76519	-3.05292	0.0022663	0.0162808
Unigene027842	60.3079	6.40763	33.3578	-2.8048	0.921196	-3.04474	0.00232882	0.0166925
Unigene031128	76.8855	245.682	161.284	1.61293	0.530957	3.03778	0.00238329	0.0170068
Unigene028864	14.1203	39.1125	26.6164	1.43653	0.474106	3.02997	0.0024458	0.0173562
Unigene022029	2.54851	16.4859	9.51719	2.40542	0.794034	3.02937	0.00245062	0.0173808
Unigene017089	57.7826	8.66945	33.226	-2.46108	0.812913	-3.02748	0.00246599	0.0174705
Unigene012595	36.8884	11.3346	24.1115	-1.62903	0.538838	-3.02322	0.00250103	0.0176894
Unigene008941	12.9979	1.47863	7.23824	-2.74079	0.906633	-3.02305	0.00250244	0.0176896
Unigene014411	1174.56	419.793	797.178	-1.43722	0.476104	-3.0187	0.00253859	0.0179155
Unigene016433	39.5429	84.6293	62.0861	1.08142	0.358784	3.01414	0.00257708	0.0181572
Unigene015187	972.582	2279.71	1626.15	1.20204	0.398886	3.01349	0.00258259	0.0181824
Unigene026563	2706.13	5778.39	4242.26	1.07515	0.356885	3.0126	0.00259021	0.0182096
Unigene013309	4837.92	17470.4	11154.1	1.76139	0.584822	3.01184	0.00259671	0.0182253
Unigene016986	68.4729	149.323	108.898	1.09961	0.366078	3.00375	0.00266678	0.0186966
Unigene025415	70.7871	171.255	121.021	1.24916	0.416076	3.00225	0.00267989	0.0187783
Unigene000212	3102.31	7362.85	5232.58	1.21809	0.405784	3.00183	0.00268361	0.0187941
Unigene012765	66.0769	19.9141	42.9955	-1.65744	0.552416	-3.00034	0.00269678	0.0188451
Unigene027658	1026.45	2330.44	1678.44	1.15821	0.386337	2.99794	0.00271813	0.018984
Unigene014208	6260.26	17851.4	12055.8	1.46101	0.487369	2.99775	0.00271978	0.0189851
Unigene004691	13.2286	1.14264	7.18564	-2.9722	0.991595	-2.99739	0.00272301	0.0189874
Unigene021571	25.5257	61.1111	43.3184	1.2278	0.409623	2.99738	0.00272307	0.0189874
Unigene010587	164.104	78.2929	121.198	-1.0505	0.350524	-2.99695	0.00272693	0.019004
Unigene017267	793.119	1651.12	1222.12	1.04065	0.347291	2.99649	0.00273111	0.0190228
Unigene023225	1.08369	11.9164	6.50007	2.86668	0.956956	2.99562	0.00273885	0.0190663
Unigene012566	39.8483	8.89323	24.3707	-2.01827	0.677024	-2.98109	0.00287227	0.0198871
Unigene004781	67.1101	25.2464	46.1783	-1.374	0.460979	-2.98061	0.00287673	0.0199072
Unigene026013	207.612	72.8026	140.207	-1.46026	0.490433	-2.97749	0.00290618	0.0200677
Unigene012115	30.9777	7.75028	19.364	-1.88125	0.631969	-2.97681	0.00291261	0.0201013
Unigene028590	1881.7	7491.43	4686.57	1.87791	0.631768	2.97247	0.00295419	0.0203662
Unigene010217	45.1126	16.7108	30.9117	-1.39032	0.46802	-2.97064	0.00297183	0.0204769
Unigene029704	1127.84	2864.19	1996.01	1.30809	0.441193	2.96489	0.00302789	0.0208152
Unigene009573	4.36997	45.5352	24.9526	2.86015	0.965217	2.96323	0.00304433	0.020909
Unigene016400	60.9923	23.4319	42.2121	-1.34717	0.455172	-2.9597	0.00307935	0.0211381
Unigene024672	7.02344	35.7302	21.3768	2.16462	0.7315	2.95916	0.00308483	0.0211644
Unigene024395	15.9193	2.79992	9.35963	-2.27232	0.768036	-2.95861	0.00309027	0.0211651
Unigene005583	38.3443	14.1345	26.2394	-1.39046	0.47113	-2.95132	0.00316417	0.0215473
Unigene021172	523.935	7.05717	265.496	-3.78568	1.28371	-2.94901	0.0031879	0.0216858
Unigene025493	557.993	161	359.496	-1.70764	0.579342	-2.94754	0.00320311	0.0217662
Unigene020612	43.9201	12.6571	28.2886	-1.71344	0.582815	-2.93994	0.0032828	0.0222259
Unigene011198	527.973	54.1384	291.056	-2.80315	0.953583	-2.9396	0.00328636	0.0222259
Unigene001266	52.8828	22.8262	37.8545	-1.18034	0.401704	-2.93833	0.00329984	0.0223053
Unigene027268	7754.87	20397.5	14076.2	1.35355	0.460738	2.93778	0.00330575	0.0223334
Unigene019461	32.4052	8.66926	20.5372	-1.8036	0.614018	-2.93737	0.00331004	0.0223506
Unigene024059	7.71339	0.335933	4.02466	-3.29079	1.12253	-2.93159	0.00337235	0.022701
Unigene024366	3.87296	26.4349	15.1539	2.48624	0.848698	2.92948	0.00339529	0.0228164
Unigene013842	983.773	448.244	716.008	-1.11127	0.379357	-2.92934	0.00339683	0.0228164
Unigene029262	143.131	458.605	300.868	1.60726	0.548761	2.92889	0.00340177	0.0228377
Unigene030701	654.803	1365.01	1009.91	1.0406	0.35668	2.91747	0.00352884	0.023555
Unigene000242	4.40442	28.4708	16.4376	2.42446	0.831927	2.91427	0.00356517	0.0237357
Unigene001298	16.9661	0	8.48307	-3.82805	1.31542	-2.91013	0.00361283	0.0240156
Unigene030181	189.205	85.3464	137.276	-1.1261	0.387667	-2.90481	0.00367475	0.0243262
Unigene015068	38.3244	9.13921	23.7318	-1.92997	0.665196	-2.90136	0.00371549	0.0245325
Unigene014866	43.1749	92.2004	67.6877	1.08165	0.373091	2.89916	0.00374167	0.0246927
Unigene025822	178.791	818.445	498.618	2.03607	0.702997	2.89627	0.00377625	0.0249081
Unigene019712	19.7477	104.928	62.3377	2.20903	0.763624	2.89283	0.00381792	0.025157
Unigene012336	4.90502	28.6068	16.7559	2.32344	0.80385	2.89039	0.00384764	0.0253161
Unigene027473	975.328	4123.16	2549.24	1.94229	0.671988	2.89036	0.00384799	0.0253161
Unigene021008	475.985	1015.63	745.808	1.07325	0.371514	2.88885	0.00386648	0.0254117
Unigene024211	181.201	40.0338	110.617	-2.02373	0.700881	-2.8874	0.00388436	0.0254639
Unigene029514	1084.2	2710.21	1897.2	1.2852	0.44559	2.88427	0.00392318	0.0257053
Unigene023084	20.0801	55.2177	37.6489	1.42149	0.493176	2.88233	0.00394751	0.0258382
Unigene000760	57.7825	26.9713	42.3769	-1.08161	0.375331	-2.88174	0.00395489	0.0258601
Unigene029242	1530.36	3931.73	2731.05	1.32102	0.459713	2.87357	0.00405859	0.0264169
Unigene015088	49.4163	19.4883	34.4523	-1.2999	0.452833	-2.8706	0.00409694	0.026626
Unigene007168	91.8144	23.0728	57.4436	-1.86809	0.651163	-2.86886	0.00411956	0.0267594
Unigene027657	228.028	1286.36	757.194	2.26154	0.789817	2.86338	0.00419149	0.0271853
Unigene014762	0.597505	8.55705	4.57728	3.03922	1.06166	2.86269	0.00420056	0.0272303
Unigene000909	11.7186	1.79206	6.75531	-2.41063	0.842206	-2.86228	0.00420601	0.0272476
Unigene018921	93.0679	27.7317	60.3998	-1.66388	0.581936	-2.85921	0.00424694	0.0274754
Unigene017580	53.867	123.445	88.6562	1.17174	0.41026	2.85609	0.00428892	0.027719
Unigene027095	43.3741	105.06	74.217	1.2498	0.438045	2.85314	0.00432893	0.0279353
Unigene005925	329.122	151.742	240.432	-1.09387	0.384003	-2.84859	0.00439138	0.0282814
Unigene022527	63.6502	136.037	99.8435	1.07066	0.376877	2.84087	0.00449905	0.0288732
Unigene030041	36087.4	89409.1	62748.3	1.27198	0.44812	2.83848	0.0045329	0.0290614
Unigene000949	7.33226	0.358437	3.84535	-3.20349	1.13066	-2.8333	0.00460702	0.0294404
Unigene027674	6.77811	0	3.38906	-3.55244	1.25385	-2.83322	0.0046081	0.0294404
Unigene018993	19.8466	2.44155	11.1441	-2.60123	0.918256	-2.8328	0.00461429	0.0294653
Unigene015424	85.1032	15.5681	50.3356	-2.22027	0.784174	-2.83135	0.00463514	0.0295689
Unigene016601	38.2474	15.232	26.7397	-1.28569	0.454567	-2.82838	0.00467849	0.0298157
Unigene020763	2.09943	14.7163	8.40787	2.47316	0.874587	2.8278	0.00468695	0.0298548
Unigene007874	221.8	4.70306	113.251	-3.57459	1.2647	-2.82643	0.00470696	0.0299674
Unigene031026	2939.53	6699.14	4819.33	1.16027	0.410829	2.82422	0.00473965	0.0301181
Unigene008304	15.1735	1.38874	8.28113	-2.83965	1.00578	-2.82332	0.00475286	0.0301697
Unigene004845	26.038	73.0717	49.5548	1.4448	0.51194	2.8222	0.00476952	0.0302605
Unigene012693	23.3473	80.5993	51.9733	1.70498	0.604591	2.82005	0.00480155	0.0304185
Unigene028628	25.263	5.30886	15.2859	-2.0666	0.733167	-2.81873	0.00482139	0.030514
Unigene016807	17.7181	3.62907	10.6736	-2.10557	0.747513	-2.81677	0.00485094	0.0306557
Unigene007976	31.9089	117.137	74.523	1.77616	0.631107	2.81436	0.00488743	0.0308103
Unigene009411	57.7985	16.7343	37.2664	-1.69972	0.60398	-2.8142	0.00488984	0.0308103
Unigene026790	4127.91	9799.55	6963.73	1.21474	0.431833	2.813	0.00490818	0.0309035
Unigene023239	51528.6	192249	121889	1.78771	0.636648	2.808	0.00498495	0.0312102
Unigene000132	17.3241	76.8764	47.1002	1.99649	0.712062	2.80381	0.00505025	0.0315727
Unigene028091	18.3068	52.8209	35.5639	1.45864	0.520523	2.80226	0.00507461	0.0317095
Unigene026137	250.937	1587.29	919.116	2.36846	0.84557	2.80102	0.00509409	0.0317954
Unigene007651	1.7201	18.0993	9.90972	2.84975	1.01748	2.80079	0.00509779	0.0317954
Unigene027608	485.029	1119.7	802.365	1.17744	0.420401	2.80076	0.00509828	0.0317954
Unigene006384	302.244	79.121	190.682	-1.81487	0.648041	-2.80054	0.00510168	0.0318011
Unigene018593	85.3181	181.441	133.379	1.06458	0.380263	2.79959	0.00511671	0.0318638
Unigene023353	6.2051	0	3.10255	-3.48282	1.24845	-2.78973	0.00527525	0.0327398
Unigene022234	692.368	332.529	512.448	-1.03826	0.37222	-2.78938	0.00528098	0.0327436
Unigene010442	62.1254	28.3364	45.2309	-1.10599	0.396642	-2.7884	0.00529695	0.0328109
Unigene006769	48.7552	123.696	86.2254	1.30884	0.47032	2.78288	0.00538791	0.0332618
Unigene024305	18.7882	59.0273	38.9077	1.58615	0.570316	2.78118	0.00541616	0.033419
Unigene028239	2309.4	5735.9	4022.65	1.27376	0.458234	2.77972	0.00544057	0.0335384
Unigene011887	73.4947	35.7292	54.6119	-1.02127	0.368766	-2.76942	0.0056156	0.0344517
Unigene020705	2722.78	1306.55	2014.66	-1.03876	0.375333	-2.76757	0.00564757	0.0346312
Unigene017447	33.9879	9.22898	21.6085	-1.77066	0.640847	-2.76301	0.00572715	0.0350521
Unigene024038	90.6196	393.751	242.185	1.96323	0.711674	2.75861	0.00580483	0.0354429
Unigene006243	125.809	48.9235	87.3662	-1.31845	0.478027	-2.75811	0.00581369	0.0354801
Unigene001926	45.5654	18.2567	31.911	-1.28448	0.465875	-2.75713	0.00583103	0.035569
Unigene015467	14.5846	0	7.29229	-3.63753	1.32372	-2.74797	0.00599658	0.036492
Unigene016322	6.66691	0	3.33346	-3.4806	1.26908	-2.74261	0.00609536	0.036969
Unigene021107	109.23	53.921	81.5757	-1.00352	0.366032	-2.74163	0.00611361	0.0370109
Unigene012413	70.9703	34.6093	52.7898	-1.01692	0.371007	-2.74096	0.00612604	0.0370336
Unigene026803	5753.48	20895.6	13324.6	1.75012	0.639601	2.73627	0.00621394	0.037459
Unigene018735	205.904	440.003	322.954	1.07376	0.392456	2.736	0.00621916	0.0374729
Unigene012124	26.7108	56.6735	41.6921	1.05729	0.386729	2.73394	0.00625808	0.0376896
Unigene029297	3619.67	8283.01	5951.34	1.16398	0.42628	2.73055	0.00632279	0.0380506
Unigene014071	117.32	47.7821	82.5509	-1.25732	0.460717	-2.72905	0.00635177	0.0381821
Unigene013494	19.5811	2.46399	11.0226	-2.5558	0.93665	-2.72866	0.0063592	0.0382089
Unigene023519	8.55524	123.73	66.1425	3.01879	1.1075	2.72578	0.00641498	0.0384445
Unigene027233	1621.03	3486.83	2553.93	1.08099	0.396658	2.72524	0.00642556	0.0384813
Unigene023973	29.166	72.6208	50.8934	1.27932	0.470124	2.72124	0.00650371	0.0388223
Unigene012395	30.4324	101.014	65.723	1.64362	0.604585	2.7186	0.00655589	0.0390974
Unigene027867	199.535	673.796	436.666	1.66169	0.611353	2.71805	0.00656675	0.039144
Unigene014129	31.6398	2.84487	17.2423	-2.82438	1.04071	-2.71391	0.00664949	0.0395819
Unigene006682	5.38125	0	2.69063	-3.36404	1.24297	-2.70646	0.00680041	0.0404427
Unigene025133	10.7869	36.2665	23.5267	1.67375	0.618987	2.70402	0.00685065	0.0407037
Unigene015564	13.7827	3.1808	8.48174	-1.94123	0.718167	-2.70303	0.00687096	0.0408055
Unigene022553	547.484	192.594	370.039	-1.44684	0.535613	-2.70129	0.00690716	0.0409446
Unigene016154	91.6634	33.0181	62.3408	-1.41746	0.525009	-2.69987	0.00693663	0.0411003
Unigene015666	93.9621	27.9102	60.9362	-1.65377	0.612943	-2.69808	0.00697416	0.0412844
Unigene027036	81.5741	227.687	154.631	1.42564	0.528882	2.69558	0.00702654	0.0415178
Unigene001269	92.004	12.7704	52.3872	-2.47226	0.917515	-2.69451	0.00704913	0.0416321
Unigene023336	55.5415	17.2266	36.384	-1.60762	0.597393	-2.69105	0.00712275	0.0419513
Unigene015800	39.7602	16.532	28.1461	-1.23398	0.458551	-2.69105	0.00712282	0.0419513
Unigene029892	36.7524	11.0886	23.9205	-1.63424	0.607548	-2.68989	0.00714754	0.0420519
Unigene006498	23.6311	116.389	70.0099	2.08503	0.775426	2.68888	0.00716911	0.0421161
Unigene029845	1.84595	12.4783	7.16213	2.41293	0.897392	2.68882	0.00717051	0.0421161
Unigene022709	21.7873	104.744	63.2655	2.06618	0.768989	2.68688	0.00721238	0.0423118
Unigene013254	141.908	52.6166	97.2621	-1.37514	0.513518	-2.67788	0.00740892	0.0432784
Unigene025418	254.985	1.79219	128.389	-3.55444	1.32815	-2.67624	0.00744528	0.0434511
Unigene024732	44.8789	91.0622	67.9705	1.00052	0.374255	2.67336	0.00750966	0.0437074
Unigene023812	5.4473	35.8218	20.6346	2.37751	0.891148	2.66792	0.00763226	0.0442402
Unigene012955	144.73	56.5613	100.646	-1.3106	0.491546	-2.66629	0.00766929	0.0444347
Unigene025765	28.5683	193.322	110.945	2.40627	0.902622	2.66586	0.00767909	0.0444714
Unigene006532	66.5868	28.8294	47.7081	-1.17624	0.441313	-2.66532	0.00769148	0.0445005
Unigene028848	68.6704	194.646	131.658	1.44417	0.543472	2.65731	0.0078768	0.04535
Unigene027598	7029.49	19304.3	13166.9	1.39987	0.527109	2.65575	0.00791322	0.0454779
Unigene023146	46.5621	102.144	74.3529	1.10423	0.41588	2.65517	0.00792685	0.0455204
Unigene010759	43.6578	17.6523	30.6551	-1.27261	0.479303	-2.65513	0.00792771	0.0455204
Unigene000192	40.5487	18.0769	29.3128	-1.13101	0.426012	-2.65487	0.00793389	0.0455355
Unigene020614	6.47757	0	3.23878	-3.39603	1.27967	-2.65384	0.00795821	0.0456546
Unigene017451	81.9134	34.2266	58.07	-1.22003	0.45986	-2.65304	0.00797708	0.0457326
Unigene029724	13010.1	6402.98	9706.54	-1.00243	0.37832	-2.64969	0.00805661	0.0461159
Unigene023956	1.84595	10.4391	6.14251	2.23849	0.844997	2.64912	0.00807025	0.0461734
Unigene026400	80.1435	206.333	143.238	1.32082	0.49881	2.64795	0.00809819	0.0463125
Unigene000675	521.778	1779.48	1150.63	1.6683	0.630159	2.64743	0.00811068	0.0463306
Unigene017100	64.8242	13.8658	39.345	-2.02696	0.76565	-2.64736	0.0081122	0.0463306
Unigene005889	39.7268	14.8964	27.3116	-1.36025	0.514755	-2.64251	0.00822934	0.0469369
Unigene012208	84.259	32.8615	58.5602	-1.31292	0.497221	-2.64053	0.00827771	0.0471499
Unigene018036	100.153	0	50.0764	-3.5426	1.34366	-2.63653	0.00837576	0.0476448
Unigene024312	31.5822	70.9205	51.2513	1.14695	0.435052	2.63635	0.0083804	0.0476476
Unigene029677	525.797	2383.92	1454.86	1.99372	0.757891	2.63061	0.00852313	0.0482955
Unigene010770	73.6221	32.2785	52.9503	-1.1571	0.439997	-2.62979	0.00854388	0.048365
Unigene014678	136.164	52.0147	94.0894	-1.33817	0.509814	-2.62482	0.0086695	0.0489072
Unigene013797	1687.82	805.606	1246.71	-1.04363	0.398479	-2.61902	0.00881824	0.0496331
Unigene026263	38.7154	83.4614	61.0884	1.0837	0.414015	2.61754	0.00885654	0.0498049
Unigene026870	93.4312	294.327	193.879	1.57208	0.600832	2.6165	0.00888364	0.0499354
