# Supplementary material for: The main component of the aphid alarm pheromone (E)-β-farnesene affects the growth and development of Spodoptera exigua by mediating juvenile hormone-related genes
Source: Front Plant Sci. 2022 Aug 23;13:863626. doi: 10.3389/fpls.2022.863626 (PMC9445801; doi:10.3389/fpls.2022.863626)
Supplement: Supplementary Table 3 — 1,345 differentially expressed genes between EβF vs. SC. [file Table_3.xls]

## Sheet: Supplementary Table S3
id	baseMeanA	baseMeanB	baseMean	log2FoldChange	lfcSE	stat	pvalue	padj
Unigene030510	9383.75	10.6709	4697.21	-9.64853	0.368954	-26.151	9.59613e-151	1.23713e-146
Unigene029322	12357.4	21.2448	6189.34	-9.01393	0.420813	-21.4203	8.64467e-102	5.57235e-98
Unigene025782	9889.15	3.87348	4946.51	-10.9831	0.529425	-20.7454	1.34997e-95	5.80126e-92
Unigene016768	2313.85	13.3144	1163.58	-7.34534	0.363011	-20.2345	4.86762e-91	1.56883e-87
Unigene023430	1624.72	11.6097	818.165	-7.0262	0.35825	-19.6126	1.2077e-85	3.11393e-82
Unigene026142	25102.3	9.46524	12555.9	-10.9805	0.560516	-19.59	1.88146e-85	4.04263e-82
Unigene030441	10421.6	5.9937	5213.79	-10.3571	0.577755	-17.9264	7.33662e-72	1.3512e-68
Unigene027724	7347.5	21.0127	3684.26	-8.2553	0.470275	-17.5542	5.52579e-69	8.90481e-66
Unigene005126	1846.43	75.1876	960.811	-4.58464	0.261843	-17.5091	1.22009e-68	1.74771e-65
Unigene008742	3015.29	77.2323	1546.26	-5.23817	0.301348	-17.3825	1.12054e-67	1.44459e-64
Unigene026988	15710.8	3.80066	7857.31	-11.3525	0.686756	-16.5307	2.20635e-61	2.58584e-58
Unigene015661	19186.4	6.01795	9596.19	-11.0426	0.668808	-16.5108	3.06578e-61	3.29367e-58
Unigene026173	954.248	8.35657	481.302	-6.71992	0.410164	-16.3835	2.509e-60	2.48816e-57
Unigene018059	18600.3	19.4536	9309.87	-9.52437	0.592624	-16.0715	4.04095e-58	3.72114e-55
Unigene028573	3447.83	1.88818	1724.86	-10.2684	0.654949	-15.6781	2.13513e-55	1.83507e-52
Unigene026143	2796.37	2.24158	1399.3	-9.78811	0.630247	-15.5306	2.15376e-54	1.73539e-51
Unigene026204	19230.5	8.40518	9619.44	-10.5613	0.690146	-15.303	7.29784e-53	5.53434e-50
Unigene026233	7074.08	1.93672	3538.01	-11.0747	0.728397	-15.2041	3.31943e-52	2.37745e-49
Unigene025445	691.744	6.41983	349.082	-6.61509	0.436853	-15.1426	8.47969e-52	5.75369e-49
Unigene028266	5147.66	2.59495	2575.13	-10.3257	0.685393	-15.0653	2.73872e-51	1.76538e-48
Unigene011481	3371.11	568.076	1969.59	-2.56091	0.171129	-14.9648	1.2469e-50	7.65478e-48
Unigene023338	1392.61	3.75212	698.183	-8.23749	0.553085	-14.8937	3.62113e-50	2.12198e-47
Unigene023836	4720.82	100.449	2410.63	-5.47539	0.3717	-14.7307	4.09632e-49	2.29608e-46
Unigene030148	6296.85	20.8186	3158.84	-7.97903	0.543645	-14.6769	9.0619e-49	4.86775e-46
Unigene027360	19058.1	22.2914	9540.22	-9.30556	0.639256	-14.5569	5.28338e-48	2.72453e-45
Unigene020606	46074.7	27.689	23051.2	-10.1163	0.700364	-14.4443	2.72183e-47	1.34961e-44
Unigene029184	7169.09	10.4146	3589.75	-9.02696	0.625734	-14.4262	3.54066e-47	1.6906e-44
Unigene026679	309215	100.12	154657	-10.8175	0.768553	-14.0752	5.39753e-45	2.48518e-42
Unigene010511	2746.33	5.96937	1376.15	-8.45297	0.625339	-13.5174	1.23428e-41	5.48701e-39
Unigene029814	17307.8	253.562	8780.67	-5.9663	0.444	-13.4376	3.63905e-41	1.56382e-38
Unigene029307	5880.67	6.21209	2943.44	-9.35313	0.696524	-13.4283	4.1278e-41	1.71663e-38
Unigene002425	13567.4	108.379	6837.88	-6.77873	0.505765	-13.4029	5.81205e-41	2.34153e-38
Unigene005965	1266.72	5.18982	635.957	-7.63332	0.569832	-13.3957	6.40447e-41	2.50201e-38
Unigene019198	1077	5.43253	541.216	-7.39687	0.552616	-13.3852	7.38045e-41	2.79849e-38
Unigene027211	2003.66	12.9853	1008.32	-7.05006	0.535257	-13.1714	1.28277e-39	4.72498e-37
Unigene022815	2813.19	2.33863	1407.76	-9.60088	0.729105	-13.168	1.34046e-39	4.80033e-37
Unigene014418	1112.53	2.71627	557.625	-8.30444	0.631192	-13.1568	1.55628e-39	5.42259e-37
Unigene027399	67078	303.985	33691	-7.5126	0.57148	-13.1459	1.7974e-39	6.09793e-37
Unigene029838	24948.4	9.91574	12479.2	-10.461	0.79857	-13.0996	3.30855e-39	1.09369e-36
Unigene024141	2293.35	29.7606	1161.55	-6.12136	0.468647	-13.0618	5.44533e-39	1.75503e-36
Unigene005149	433.301	28.3714	230.836	-3.89828	0.300137	-12.9883	1.42514e-38	4.48119e-36
Unigene021523	7611.25	719.022	4165.14	-3.38005	0.260853	-12.9577	2.12615e-38	6.52627e-36
Unigene027749	8042.39	8.35664	4025.37	-9.31753	0.726629	-12.8229	1.21983e-37	3.65723e-35
Unigene006257	1008.71	15.6287	512.17	-5.8812	0.461934	-12.7317	3.942e-37	1.15501e-34
Unigene027350	1444.76	7573.56	4509.16	2.38132	0.188528	12.6311	1.42202e-36	4.07392e-34
Unigene022984	8398.64	7.29646	4202.97	-9.50712	0.755291	-12.5874	2.47833e-36	6.94579e-34
Unigene024735	916.673	9.44095	463.057	-6.41681	0.510915	-12.5594	3.52801e-36	9.67725e-34
Unigene030829	6718.01	31.6702	3374.84	-7.43398	0.596947	-12.4533	1.34125e-35	3.60237e-33
Unigene028134	800.33	59.5939	429.962	-3.71261	0.298349	-12.4438	1.51059e-35	3.97441e-33
Unigene028775	1449.14	0.75527	724.947	-9.92226	0.800606	-12.3934	2.83599e-35	7.31232e-33
Unigene024970	37780	16.5191	18898.3	-10.2553	0.833103	-12.3098	8.02053e-35	2.02746e-32
Unigene025145	1556.43	2.24156	779.337	-8.84084	0.722479	-12.2368	1.97644e-34	4.90004e-32
Unigene008366	246516	1345	123930	-7.22971	0.596458	-12.1211	8.17009e-34	1.98734e-31
Unigene011842	1816.15	12.2679	914.207	-6.94568	0.574549	-12.0889	1.20859e-33	2.8854e-31
Unigene026809	12631.3	47.5446	6339.41	-7.69487	0.639771	-12.0275	2.54644e-33	5.86227e-31
Unigene026766	5379.29	32.304	2705.79	-7.10134	0.5934	-11.9672	5.27787e-33	1.19372e-30
Unigene025053	3234.48	0.401905	1617.44	-11.1486	0.932344	-11.9576	5.92286e-33	1.31651e-30
Unigene017311	519.72	13.2416	266.481	-5.19078	0.436078	-11.9033	1.13746e-32	2.48545e-30
Unigene016435	633.671	1.10863	317.39	-8.51914	0.724	-11.7668	5.78938e-32	1.24394e-29
Unigene028967	909.184	1.15719	455.171	-8.92482	0.75886	-11.7608	6.21198e-32	1.31287e-29
Unigene025804	6318.09	1.93674	3160.01	-10.4738	0.894937	-11.7034	1.22455e-31	2.54628e-29
Unigene029532	4764.34	0	2382.17	-12.121	1.03595	-11.7003	1.26992e-31	2.5987e-29
Unigene031765	2434.91	5.26269	1220.09	-8.3344	0.715501	-11.6483	2.33964e-31	4.7129e-29
Unigene025913	1169.52	1.51056	585.515	-8.87345	0.775064	-11.4487	2.38774e-30	4.66406e-28
Unigene025079	21637	2.26586	10819.6	-11.4175	0.998139	-11.4388	2.67437e-30	5.14596e-28
Unigene027030	6956.84	62.3695	3509.6	-6.55934	0.576014	-11.3875	4.82842e-30	9.15412e-28
Unigene029979	2675.59	0	1337.79	-11.6083	1.02441	-11.3317	9.14272e-30	1.70823e-27
Unigene027505	2688.06	745.546	1716.8	-1.84536	0.163099	-11.3143	1.1143e-29	2.05223e-27
Unigene014324	1513.93	20.538	767.236	-6.01514	0.535888	-11.2246	3.08694e-29	5.60518e-27
Unigene024168	20026.7	345.6	10186.2	-5.69492	0.509876	-11.1692	5.76926e-29	1.03302e-26
Unigene028146	1540.62	0	770.311	-11.1621	1.00378	-11.1201	1.00166e-28	1.76896e-26
Unigene024285	12347.9	16.0928	6182.02	-8.88102	0.799773	-11.1044	1.1937e-28	2.07962e-26
Unigene028333	4668.79	38.2142	2353.5	-6.66218	0.601091	-11.0835	1.50888e-28	2.59366e-26
Unigene028763	6946.31	37.3239	3491.82	-7.1916	0.651367	-11.0408	2.42944e-28	4.12109e-26
Unigene029969	3585.23	33.5127	1809.37	-6.48821	0.58912	-11.0134	3.29418e-28	5.5154e-26
Unigene026895	1082.86	10.5496	546.706	-6.43231	0.584767	-10.9998	3.83075e-28	6.33154e-26
Unigene029230	7873.44	12.497	3942.97	-8.64738	0.786836	-10.9901	4.26634e-28	6.96224e-26
Unigene032204	4216.94	10.6224	2113.78	-8.10172	0.739529	-10.9552	6.27151e-28	1.01065e-25
Unigene026512	7689.87	50.3412	3870.1	-6.94061	0.634242	-10.9432	7.16616e-28	1.14057e-25
Unigene008401	562.867	3.32592	283.096	-7.03232	0.648884	-10.8376	2.2847e-27	3.592e-25
Unigene026444	5670.24	172.491	2921.37	-4.92874	0.455458	-10.8215	2.72313e-27	4.22971e-25
Unigene022096	543.403	7.93042	275.667	-5.90225	0.545594	-10.818	2.82801e-27	4.34032e-25
Unigene029897	3975.88	2.64349	1989.26	-9.53165	0.882033	-10.8065	3.20822e-27	4.86593e-25
Unigene007155	330.024	5.18986	167.607	-5.78473	0.540016	-10.7122	8.92564e-27	1.33802e-24
Unigene030157	1489.56	6.27419	747.916	-7.45035	0.697008	-10.689	1.14548e-26	1.69742e-24
Unigene026799	453.237	2.21729	227.727	-7.23847	0.681544	-10.6207	2.38803e-26	3.49846e-24
Unigene024355	1589.07	36.8252	812.946	-5.2884	0.499479	-10.5878	3.39333e-26	4.91537e-24
Unigene027015	3824.04	2.2173	1913.13	-9.60437	0.911612	-10.5356	5.92167e-26	8.48247e-24
Unigene026031	2135.51	165.411	1150.46	-3.64369	0.346087	-10.5283	6.4013e-26	9.06875e-24
Unigene027787	437.786	28.4821	233.134	-3.88279	0.369391	-10.5113	7.66137e-26	1.07359e-23
Unigene023380	964.164	1.51057	482.837	-8.54178	0.813012	-10.5063	8.07681e-26	1.11964e-23
Unigene029888	2457.05	0	1228.52	-11.2326	1.0699	-10.4987	8.7543e-26	1.20064e-23
Unigene019068	1688.84	5.81022	847.327	-7.69267	0.733196	-10.492	9.40495e-26	1.2763e-23
Unigene021459	857.612	5.00641	431.309	-7.05269	0.673593	-10.4703	1.18326e-25	1.58903e-23
Unigene030801	6354.49	4.1783	3179.33	-9.50015	0.907816	-10.4648	1.25285e-25	1.66513e-23
Unigene022224	2229.91	39.6385	1134.78	-5.63424	0.539652	-10.4405	1.61932e-25	2.13023e-23
Unigene029782	3718.75	17.2849	1868.02	-7.32322	0.706348	-10.3677	3.47717e-25	4.52805e-23
Unigene026175	3598.77	30.2945	1814.53	-6.58839	0.638616	-10.3167	5.92431e-25	7.63762e-23
Unigene025625	1415.9	0.80381	708.351	-9.52123	0.923879	-10.3057	6.63976e-25	8.47523e-23
Unigene028784	694.207	0.353364	347.28	-9.3862	0.913316	-10.2771	8.94147e-25	1.13013e-22
Unigene029916	2037.45	0	1018.72	-11.0238	1.07365	-10.2676	9.86787e-25	1.23511e-22
Unigene027121	11682.6	2.24156	5842.44	-10.5524	1.02801	-10.2649	1.01375e-24	1.25667e-22
Unigene009293	14067	4.48313	7035.76	-10.1486	0.989079	-10.2607	1.05947e-24	1.30083e-22
Unigene031363	181.134	4.83649	92.9851	-5.07454	0.495461	-10.2421	1.28462e-24	1.56239e-22
Unigene030790	382.186	0.779548	191.483	-8.18766	0.803593	-10.1888	2.2247e-24	2.68045e-22
Unigene024340	1225.69	0	612.843	-10.6624	1.05056	-10.1492	3.33971e-24	3.98663e-22
Unigene025735	10071.8	26.6668	5049.25	-7.96178	0.786504	-10.123	4.36836e-24	5.16668e-22
Unigene027056	1322.01	6.01789	664.014	-7.30725	0.730532	-10.0026	1.48373e-23	1.73893e-21
Unigene011940	518.883	52.2974	285.59	-3.27267	0.329693	-9.92641	3.19558e-23	3.67834e-21
Unigene017682	1134.93	9.84283	572.387	-6.51985	0.661153	-9.86134	6.12254e-23	6.97443e-21
Unigene030809	4102.53	109.785	2106.16	-5.07612	0.514787	-9.86061	6.16728e-23	6.97443e-21
Unigene027449	32503.6	11.0486	16257.3	-9.99816	1.01547	-9.84584	7.1443e-23	8.00907e-21
Unigene029857	1739.52	0	869.761	-10.7455	1.09252	-9.83546	7.92085e-23	8.80307e-21
Unigene019484	262.522	3.39876	132.96	-6.00806	0.612319	-9.81198	9.99823e-23	1.10169e-20
Unigene028049	1085.5	0.80381	543.152	-9.15584	0.935625	-9.7858	1.29567e-22	1.41557e-20
Unigene013924	1659.8	111.125	885.462	-3.83691	0.392885	-9.76599	1.57559e-22	1.70693e-20
Unigene026192	878.278	0.377643	439.328	-9.46748	0.969994	-9.76035	1.66584e-22	1.78967e-20
Unigene018561	468.957	2.99683	235.977	-6.86743	0.704203	-9.75206	1.80757e-22	1.92589e-20
Unigene024893	53.6492	376.465	215.057	2.79157	0.286712	9.7365	2.10676e-22	2.22626e-20
Unigene005500	251.818	7.12655	129.472	-4.99316	0.513368	-9.72628	2.32966e-22	2.44178e-20
Unigene022832	9646.14	121.222	4883.68	-6.04897	0.623059	-9.7085	2.77391e-22	2.88398e-20
Unigene026423	2022.21	87.3206	1054.77	-4.43221	0.458941	-9.65748	4.56946e-22	4.71276e-20
Unigene022269	2031.53	7.60127	1019.57	-7.50594	0.77848	-9.64178	5.32541e-22	5.42305e-20
Unigene029881	1861.88	0.779548	931.33	-9.61144	0.996886	-9.64146	5.34229e-22	5.42305e-20
Unigene017149	392.711	0.353364	196.532	-8.7098	0.907393	-9.5987	8.09574e-22	8.09072e-20
Unigene025418	1409.72	1.88822	705.807	-8.57335	0.896491	-9.56323	1.14137e-21	1.13188e-19
Unigene025970	8055.55	1.43774	4028.49	-10.3086	1.08144	-9.53224	1.53927e-21	1.51483e-19
Unigene019967	420.587	1596.89	1008.74	1.91646	0.201123	9.52881	1.59089e-21	1.55377e-19
Unigene000719	680.584	26.0812	353.333	-4.59045	0.482952	-9.50498	2.00093e-21	1.93954e-19
Unigene028263	5446.19	58.6734	2752.43	-6.23111	0.656734	-9.48804	2.35425e-21	2.265e-19
Unigene026777	645.05	0	322.525	-9.98078	1.05735	-9.4394	3.74918e-21	3.58033e-19
Unigene018964	3171.93	8.14883	1590.04	-7.90631	0.838706	-9.4268	4.22809e-21	4.00798e-19
Unigene029785	16395.9	27.3355	8211.64	-8.36706	0.892328	-9.37667	6.80898e-21	6.4074e-19
Unigene010069	999.843	0.353364	500.098	-9.47881	1.01138	-9.37215	7.1073e-21	6.63966e-19
Unigene017987	224.138	1.8882	113.013	-6.50201	0.694178	-9.36649	7.49871e-21	6.95492e-19
Unigene027520	13736.3	2.92403	6869.62	-10.1483	1.0895	-9.31465	1.22361e-20	1.12677e-18
Unigene027488	15456.2	6.51693	7731.34	-9.63463	1.03794	-9.28243	1.65653e-20	1.51461e-18
Unigene025406	1954.47	303.894	1129.18	-2.66176	0.287864	-9.2466	2.3174e-20	2.10394e-18
Unigene019295	626.062	5.56747	315.815	-6.43413	0.696206	-9.24171	2.4259e-20	2.18704e-18
Unigene029454	2795.52	14.0697	1404.79	-7.11864	0.774443	-9.19195	3.85792e-20	3.45391e-18
Unigene014217	1458.91	32.5738	745.744	-5.28953	0.576963	-9.16789	4.82366e-20	4.28873e-18
Unigene026308	1553.97	13.8998	783.936	-6.4319	0.70246	-9.15625	5.3732e-20	4.74461e-18
Unigene032074	204.84	2.69199	103.766	-5.96436	0.652599	-9.1394	6.28009e-20	5.50768e-18
Unigene019214	656.635	3.47156	330.053	-7.04515	0.775542	-9.08415	1.0451e-19	9.10367e-18
Unigene027200	959.099	208.833	583.966	-2.18664	0.241427	-9.05714	1.33916e-19	1.15869e-17
Unigene026419	17214.1	5.66462	8609.89	-9.74932	1.07734	-9.04948	1.43655e-19	1.23467e-17
Unigene023233	274.069	7935.87	4104.97	4.71411	0.524016	8.99611	2.33861e-19	1.99665e-17
Unigene029837	2153.89	3.09393	1078.49	-8.4195	0.936608	-8.98935	2.48693e-19	2.10931e-17
Unigene029151	560.87	0	280.435	-9.71572	1.08105	-8.9873	2.53372e-19	2.13495e-17
Unigene003995	593.037	85.8587	339.448	-2.76018	0.30812	-8.95813	3.30222e-19	2.76443e-17
Unigene019124	711.613	0.755287	356.184	-8.57226	0.964978	-8.88337	6.48635e-19	5.39497e-17
Unigene028388	402.45	0	201.225	-9.41706	1.06507	-8.84175	9.42338e-19	7.78757e-17
Unigene027145	5228.63	5.2384	2616.94	-8.73838	0.98847	-8.8403	9.54577e-19	7.83847e-17
Unigene019746	1003.81	0.706729	502.26	-8.87541	1.00959	-8.79108	1.48129e-18	1.20105e-16
Unigene000578	2729.91	192.582	1461.25	-3.75206	0.427041	-8.78618	1.54729e-18	1.24673e-16
Unigene027027	3406.74	98.5364	1752.64	-4.93776	0.564052	-8.75409	2.05755e-18	1.64757e-16
Unigene027404	17408.8	5.7374	8707.25	-9.63397	1.10077	-8.75204	2.09534e-18	1.66748e-16
Unigene030671	718.835	2293.1	1505.97	1.66691	0.191972	8.6831	3.85139e-18	3.04614e-16
Unigene024022	220.362	23.5727	121.967	-3.17677	0.367275	-8.64958	5.16911e-18	4.06342e-16
Unigene029898	1327.65	0.706729	664.179	-9.06138	1.04889	-8.63903	5.66938e-18	4.42968e-16
Unigene031493	3496.01	11.998	1754	-7.47466	0.866815	-8.62313	6.51507e-18	5.05977e-16
Unigene026259	474.852	0	237.426	-9.43333	1.10264	-8.55522	1.17642e-17	9.08171e-16
Unigene025329	306.073	3.75209	154.912	-5.99055	0.702947	-8.52206	1.56746e-17	1.202e-15
Unigene029363	206.314	2.00953	104.162	-6.3069	0.740121	-8.52145	1.5757e-17	1.202e-15
Unigene015343	1058.13	3.89771	531.012	-7.3725	0.867002	-8.50344	1.84052e-17	1.3876e-15
Unigene026563	1587.18	6087.7	3837.44	1.92911	0.228003	8.46091	2.65297e-17	1.97581e-15
Unigene010091	397.597	2.69203	200.144	-6.6877	0.790479	-8.46031	2.6667e-17	1.97581e-15
Unigene026130	114620	32.5364	57326.3	-9.60683	1.1415	-8.416	3.8955e-17	2.86976e-15
Unigene027471	13653.9	0.377643	6827.13	-10.3879	1.23601	-8.40438	4.30139e-17	3.15077e-15
Unigene026378	53672.7	10.7923	26841.7	-9.78321	1.16829	-8.37395	5.57168e-17	4.04338e-15
Unigene029407	2692.01	2.00953	1347.01	-8.82657	1.05689	-8.35142	6.74449e-17	4.85754e-15
Unigene028007	6152.99	4.17832	3078.58	-8.9229	1.069	-8.34697	7.00336e-17	5.01596e-15
Unigene010228	894.562	1.51056	448.036	-8.07511	0.96964	-8.32795	8.2253e-17	5.85859e-15
Unigene014572	380.288	5.26266	192.775	-5.83196	0.702414	-8.30274	1.01735e-16	7.19214e-15
Unigene027792	305.728	21.768	163.748	-3.73497	0.449871	-8.30233	1.02091e-16	7.19214e-15
Unigene029385	6353.42	8.80702	3181.11	-8.31132	1.00125	-8.30092	1.03308e-16	7.23829e-15
Unigene027233	986.421	3673.16	2329.79	1.88659	0.228115	8.27034	1.33583e-16	9.30891e-15
Unigene009766	1081.87	355.333	718.599	-1.6006	0.193973	-8.25163	1.56246e-16	1.08297e-14
Unigene000775	508.686	56.3679	282.527	-3.12413	0.378869	-8.24592	1.63898e-16	1.12993e-14
Unigene027272	2731.5	0.401905	1365.95	-9.65946	1.17196	-8.24215	1.69145e-16	1.15991e-14
Unigene027053	4514.8	300.018	2407.41	-3.82245	0.463903	-8.23977	1.72547e-16	1.17697e-14
Unigene023686	404.025	0.377643	202.201	-8.38279	1.01944	-8.2229	1.98638e-16	1.34781e-14
Unigene027622	157.303	0.779548	79.0413	-6.95691	0.847312	-8.21057	2.20149e-16	1.48595e-14
Unigene014090	12032.5	2611.69	7322.1	-2.18763	0.266652	-8.20406	2.32394e-16	1.56043e-14
Unigene006842	3398.36	50.8811	1724.62	-5.73682	0.699377	-8.20275	2.34942e-16	1.56936e-14
Unigene006191	73.6549	465.9	269.778	2.63635	0.3215	8.20018	2.40024e-16	1.59504e-14
Unigene030153	363.061	1.81538	182.438	-6.94108	0.849442	-8.17134	3.04986e-16	2.00606e-14
Unigene028966	319.133	0.377643	159.755	-8.17193	1.0004	-8.16864	3.11889e-16	2.04105e-14
Unigene010735	234.694	1.96098	118.327	-6.42317	0.787546	-8.15593	3.46516e-16	2.24487e-14
Unigene025416	1437.51	5394.73	3416.12	1.89702	0.232619	8.15505	3.49031e-16	2.24985e-14
Unigene030372	454.557	0	227.279	-9.22432	1.13163	-8.15138	3.59809e-16	2.30779e-14
Unigene027737	9873.38	400.201	5136.79	-4.47549	0.549736	-8.14116	3.91508e-16	2.49868e-14
Unigene023123	174.695	0.401905	87.5485	-7.63125	0.938301	-8.13305	4.18608e-16	2.65847e-14
Unigene024596	3317.49	271.433	1794.46	-3.53863	0.436144	-8.11346	4.92003e-16	3.10367e-14
Unigene026915	640.062	25.7765	332.919	-4.48381	0.552664	-8.11308	4.93525e-16	3.10367e-14
Unigene025186	3072.07	34.5244	1553.3	-6.06757	0.751934	-8.06929	7.07069e-16	4.42502e-14
Unigene021634	1288.94	7824.55	4556.74	2.57405	0.319284	8.06196	7.50814e-16	4.67609e-14
Unigene000733	364.931	25.8249	195.378	-3.73542	0.465598	-8.02284	1.03324e-15	6.40408e-14
Unigene025310	105.336	3.70358	54.5196	-4.63584	0.579264	-8.00297	1.21449e-15	7.45583e-14
Unigene028880	186.014	3.11819	94.5662	-5.59528	0.699317	-8.00107	1.23346e-15	7.53641e-14
Unigene027996	1126.45	1.06009	563.753	-8.44437	1.05595	-7.99697	1.27516e-15	7.75441e-14
Unigene030907	1138.79	0	569.394	-9.57923	1.19833	-7.99385	1.30794e-15	7.9164e-14
Unigene006468	2171.83	13.8027	1092.82	-6.70673	0.839335	-7.99053	1.34363e-15	8.09441e-14
Unigene024721	139.19	987.239	563.215	2.79204	0.349565	7.98718	1.38061e-15	8.27851e-14
Unigene019378	211.997	1.13293	106.565	-6.83834	0.857638	-7.97345	1.54301e-15	9.20946e-14
Unigene014919	469.376	145.161	307.269	-1.68498	0.211346	-7.97262	1.55341e-15	9.22883e-14
Unigene002288	411.178	30.8342	221.006	-3.64907	0.460493	-7.92427	2.29497e-15	1.34486e-13
Unigene023168	4117.42	491.485	2304.46	-3.01973	0.381371	-7.9181	2.41166e-15	1.40684e-13
Unigene017507	302.804	0	151.402	-8.87012	1.12074	-7.91455	2.48149e-15	1.44105e-13
Unigene024260	215.966	0	107.983	-8.59727	1.08635	-7.91387	2.49509e-15	1.44245e-13
Unigene029031	1335.99	585.001	960.493	-1.1887	0.150249	-7.91154	2.54224e-15	1.46315e-13
Unigene024544	298.008	5.40832	151.708	-5.4853	0.693619	-7.90824	2.61048e-15	1.49575e-13
Unigene005706	446.537	5.75095	226.144	-5.86724	0.742874	-7.89803	2.83351e-15	1.61635e-13
Unigene012955	375.328	59.5833	217.456	-2.62214	0.333204	-7.86949	3.56095e-15	2.0135e-13
Unigene021354	146.822	475.182	311.002	1.68761	0.214662	7.8617	3.78963e-15	2.13345e-13
Unigene028434	144.933	9.16038	77.0468	-3.89002	0.495123	-7.85668	3.94456e-15	2.21101e-13
Unigene027100	65563.7	26.3241	32795	-9.11469	1.16063	-7.85321	4.0553e-15	2.26324e-13
Unigene024373	0.896315	121.462	61.179	6.51625	0.830169	7.84931	4.18349e-15	2.32472e-13
Unigene025508	1081.73	12401.4	6741.59	3.44697	0.44063	7.82281	5.16574e-15	2.85823e-13
Unigene026494	564.835	4.10548	284.47	-6.52164	0.8338	-7.82159	5.21607e-15	2.87374e-13
Unigene010125	616.682	0.779548	308.731	-8.13085	1.04406	-7.78769	6.82454e-15	3.74391e-13
Unigene029475	562.021	16.6889	289.355	-4.86062	0.624473	-7.78355	7.05193e-15	3.85227e-13
Unigene018214	144.352	12.7183	78.5351	-3.42947	0.441172	-7.77354	7.63252e-15	4.13439e-13
Unigene025245	502.481	43.4633	272.972	-3.45961	0.446069	-7.75577	8.78103e-15	4.73661e-13
Unigene023431	1431.48	82.5679	757.026	-3.99951	0.516524	-7.74314	9.69934e-15	5.19228e-13
Unigene028036	1119.66	0	559.83	-9.41524	1.21596	-7.74305	9.70632e-15	5.19228e-13
Unigene014492	308.801	2.33865	155.57	-6.47471	0.836492	-7.74031	9.91726e-15	5.28319e-13
Unigene016807	326.125	3.82491	164.975	-5.97829	0.774287	-7.72103	1.1539e-14	6.12185e-13
Unigene014200	530.798	13.0718	271.935	-5.0869	0.659071	-7.71829	1.17903e-14	6.22951e-13
Unigene024130	846.243	2.19302	424.218	-7.53549	0.977518	-7.7088	1.27004e-14	6.683e-13
Unigene030233	390.502	0	195.251	-8.91549	1.15952	-7.68894	1.48354e-14	7.77469e-13
Unigene015721	2722.88	765.944	1744.41	-1.81924	0.236815	-7.68211	1.56494e-14	8.16808e-13
Unigene012953	216.716	0	108.358	-8.51538	1.11268	-7.65307	1.96238e-14	1.02012e-12
Unigene026182	1227.42	243.957	735.689	-2.30898	0.302143	-7.64203	2.13829e-14	1.1071e-12
Unigene027143	3280.43	1.86392	1641.15	-8.71331	1.14701	-7.59656	3.04108e-14	1.56822e-12
Unigene028452	22894.9	11.402	11453.2	-8.82987	1.1679	-7.5605	4.0153e-14	2.06236e-12
Unigene017178	161.238	19.3944	90.3161	-2.99727	0.399718	-7.49847	6.45673e-14	3.27717e-12
Unigene028936	2160.99	92.9554	1126.97	-4.37344	0.583997	-7.48881	6.95025e-14	3.51383e-12
Unigene020101	8508.54	25.4125	4266.98	-7.39398	0.988322	-7.48135	7.35635e-14	3.70461e-12
Unigene016152	125.687	12.2436	68.9653	-3.28105	0.438821	-7.47698	7.60481e-14	3.81483e-12
Unigene013724	2562.78	5.96935	1284.38	-7.60393	1.01987	-7.45576	8.9352e-14	4.46483e-12
Unigene027048	646.94	3.04536	324.993	-6.9181	0.9296	-7.44202	9.91585e-14	4.93572e-12
Unigene030536	102.442	3.655	53.0487	-4.57853	0.616596	-7.42551	1.1235e-13	5.57084e-12
Unigene009705	603.003	2.2173	302.61	-7.13854	0.961672	-7.42305	1.14454e-13	5.65341e-12
Unigene014915	283.058	9.36816	146.213	-4.69802	0.633673	-7.41395	1.22589e-13	6.03215e-12
Unigene010759	122.817	18.6013	70.7093	-2.69154	0.363178	-7.41107	1.25287e-13	6.14144e-12
Unigene020588	1756.98	4.24037	880.609	-7.54338	1.01869	-7.40497	1.31184e-13	6.40615e-12
Unigene014014	486.198	5.28689	245.743	-6.0235	0.816004	-7.38171	1.56272e-13	7.60249e-12
Unigene010214	312.755	77.9419	195.348	-1.98787	0.269338	-7.38058	1.57602e-13	7.63838e-12
Unigene011203	116.908	2.24156	59.575	-5.34642	0.726193	-7.36226	1.80826e-13	8.73113e-12
Unigene014837	1934.67	32.4176	983.542	-5.52764	0.751857	-7.35197	1.953e-13	9.39479e-12
Unigene004406	1468.4	133.444	800.92	-3.38196	0.460052	-7.35125	1.96362e-13	9.41076e-12
Unigene016827	825.535	0.75527	413.145	-8.19518	1.11894	-7.32409	2.40524e-13	1.14846e-11
Unigene010260	1286.64	9.01476	647.829	-6.49635	0.888317	-7.3131	2.61049e-13	1.24186e-11
Unigene020386	23575.6	14.0319	11794.8	-8.59466	1.17618	-7.3073	2.72568e-13	1.29189e-11
Unigene027114	555.367	0.377643	277.872	-8.27352	1.13455	-7.29233	3.04646e-13	1.43864e-11
Unigene024252	669.432	4514.19	2591.81	2.71366	0.372558	7.28386	3.24413e-13	1.5264e-11
Unigene023629	131.359	0.353364	65.856	-7.17551	0.986138	-7.27637	3.42917e-13	1.60759e-11
Unigene025295	4.26343	165.468	84.8657	4.97264	0.684997	7.25937	3.88906e-13	1.80352e-11
Unigene026870	62.6292	310.092	186.361	2.28842	0.315942	7.24314	4.38401e-13	2.02576e-11
Unigene025820	3947.62	40.7014	1994.16	-6.07171	0.838641	-7.23994	4.48878e-13	2.06676e-11
Unigene028262	224.284	4.90929	114.597	-5.1906	0.721631	-7.19287	6.34431e-13	2.9107e-11
Unigene014803	797.443	0	398.722	-8.9094	1.24272	-7.16926	7.54049e-13	3.43505e-11
Unigene012960	129.575	4.22681	66.9009	-4.71283	0.658544	-7.15644	8.27995e-13	3.75863e-11
Unigene020797	94.1378	491.271	292.704	2.35851	0.329838	7.15051	8.64536e-13	3.91074e-11
Unigene020321	1081.21	50.42	565.816	-4.2544	0.595617	-7.14284	9.142e-13	4.12093e-11
Unigene019863	38.9689	179.316	109.142	2.17373	0.304785	7.132	9.89234e-13	4.44363e-11
Unigene004489	568.553	12.195	290.374	-5.20837	0.731308	-7.12199	1.0638e-12	4.76196e-11
Unigene030354	366.424	1.10865	183.766	-7.19772	1.01425	-7.09662	1.2784e-12	5.62498e-11
Unigene025169	90.6654	2.21729	46.4414	-5.02316	0.709411	-7.08075	1.43381e-12	6.28733e-11
Unigene016997	902.415	5.1656	453.79	-6.65268	0.93969	-7.07965	1.44514e-12	6.3155e-11
Unigene030044	2007.25	6.38196	1006.81	-7.22341	1.02207	-7.06741	1.57846e-12	6.87485e-11
Unigene023485	917.675	9.50012	463.587	-6.0443	0.856877	-7.05387	1.74015e-12	7.52819e-11
Unigene026886	369.547	5.59178	187.57	-5.60379	0.795967	-7.04023	1.91919e-12	8.27499e-11
Unigene028825	2617.46	30.6828	1324.07	-5.90281	0.8393	-7.03302	2.02109e-12	8.65642e-11
Unigene021859	1142.23	2.12019	572.174	-7.62325	1.0843	-7.03056	2.05701e-12	8.78113e-11
Unigene027334	521.579	0	260.79	-8.66073	1.23224	-7.02844	2.08852e-12	8.88618e-11
Unigene018252	410.884	27.0686	218.976	-3.8	0.540985	-7.02423	2.15251e-12	9.12833e-11
Unigene007362	296.243	4.33747	150.29	-5.62451	0.801247	-7.01969	2.22355e-12	9.39868e-11
Unigene021172	1114.69	7.4421	561.065	-6.49746	0.926184	-7.0153	2.29462e-12	9.66742e-11
Unigene014824	461.064	9.01471	235.039	-5.30939	0.757952	-7.00491	2.47137e-12	1.0311e-10
Unigene027657	58.5002	1355.52	707.011	4.34723	0.621095	6.99929	2.57264e-12	1.06989e-10
Unigene026292	560.66	1383.23	971.947	1.29808	0.18558	6.99472	2.65798e-12	1.10182e-10
Unigene025938	479.6	57.1902	268.395	-3.01131	0.430656	-6.99239	2.7025e-12	1.11669e-10
Unigene022298	162.747	0	81.3733	-8.04429	1.15147	-6.98613	2.82564e-12	1.16384e-10
Unigene019796	1239.53	62.3588	650.944	-4.14914	0.594298	-6.98159	2.91865e-12	1.19452e-10
Unigene022826	1405.12	36.8871	721.004	-4.95711	0.713248	-6.95005	3.6515e-12	1.48972e-10
Unigene020136	619.684	5.79949	312.742	-6.1168	0.880442	-6.94742	3.72024e-12	1.51045e-10
Unigene030427	2199.26	11.5125	1105.39	-6.72309	0.968269	-6.94341	3.82741e-12	1.5468e-10
Unigene019077	723.9	6.70041	365.3	-6.13511	0.884015	-6.94005	3.91951e-12	1.57907e-10
Unigene028366	29573.9	84.6637	14829.3	-7.28665	1.05068	-6.9352	4.05639e-12	1.62913e-10
Unigene023647	218.859	551.856	385.358	1.32967	0.191799	6.93262	4.13113e-12	1.65361e-10
Unigene028951	1134.9	157.748	646.324	-2.79769	0.403577	-6.93222	4.14302e-12	1.65361e-10
Unigene019739	442.59	34.8504	238.72	-3.56621	0.514651	-6.92938	4.22692e-12	1.67672e-10
Unigene013302	609.454	1995.71	1302.58	1.70086	0.247175	6.88121	5.93477e-12	2.33979e-10
Unigene016243	359.317	11.1349	185.226	-4.74479	0.690393	-6.8726	6.30416e-12	2.47784e-10
Unigene014342	343.286	0	171.643	-8.39444	1.22162	-6.87156	6.3503e-12	2.48839e-10
Unigene018109	71.6578	5.18984	38.4238	-3.65526	0.532616	-6.86284	6.75044e-12	2.62921e-10
Unigene014120	1429.57	6.7489	718.162	-6.79844	0.990983	-6.8603	6.87153e-12	2.66831e-10
Unigene004845	9.6869	76.9894	43.3382	2.91784	0.425859	6.85165	7.3003e-12	2.82629e-10
Unigene011187	115.88	0.755287	58.3178	-6.40308	0.935765	-6.84262	7.77602e-12	3.00145e-10
Unigene016943	706.879	11.4019	359.14	-5.51617	0.807406	-6.83196	8.37626e-12	3.21389e-10
Unigene014328	5894.17	102.534	2998.35	-5.43125	0.795385	-6.82845	8.58341e-12	3.2836e-10
Unigene010542	2548.25	142.302	1345.28	-4.00809	0.587068	-6.8273	8.65264e-12	3.30029e-10
Unigene002375	387.305	0	193.653	-8.4123	1.23297	-6.82277	8.93038e-12	3.39618e-10
Unigene025332	124.813	0.401905	62.6074	-6.98764	1.02512	-6.81642	9.3334e-12	3.53901e-10
Unigene027646	92.0557	0	46.0278	-7.50243	1.10161	-6.81042	9.73121e-12	3.66827e-10
Unigene003497	240.776	19.6507	130.213	-3.50797	0.515355	-6.8069	9.97255e-12	3.73739e-10
Unigene026993	1035.56	6.43338	520.998	-6.51135	0.957876	-6.7977	1.06305e-11	3.9724e-10
Unigene028259	2610.37	15115.8	8863.06	2.4977	0.36784	6.79019	1.11988e-11	4.16067e-10
Unigene004748	2987.5	609.614	1798.56	-2.26597	0.334098	-6.78236	1.18232e-11	4.38003e-10
Unigene006102	135.207	20.5138	77.8603	-2.68068	0.395797	-6.77287	1.26249e-11	4.63706e-10
Unigene013645	157.396	0	78.698	-7.92944	1.17208	-6.76527	1.33061e-11	4.85957e-10
Unigene000509	217.875	2089.58	1153.73	3.1848	0.471458	6.7552	1.42639e-11	5.19464e-10
Unigene026410	877.557	1.13293	439.345	-7.75041	1.14803	-6.75102	1.46811e-11	5.33151e-10
Unigene024356	826.884	23.1223	425.003	-4.863	0.72041	-6.75032	1.47518e-11	5.34214e-10
Unigene014678	360.793	54.7955	207.794	-2.67354	0.396417	-6.74425	1.53823e-11	5.55488e-10
Unigene017267	607.256	1739.71	1173.48	1.51059	0.224492	6.72892	1.70922e-11	6.15004e-10
Unigene020614	186.935	0	93.4673	-8.03028	1.19345	-6.72864	1.71258e-11	6.15004e-10
Unigene017602	11243	35.0097	5639	-7.14705	1.0629	-6.72409	1.7669e-11	6.32745e-10
Unigene027840	1700.37	14160.8	7930.6	2.99401	0.445339	6.723	1.78023e-11	6.35755e-10
Unigene007168	243.968	24.3039	134.136	-3.24232	0.482707	-6.71696	1.85552e-11	6.60812e-10
Unigene004167	435.57	102.027	268.799	-2.07105	0.308543	-6.71237	1.91489e-11	6.80075e-10
Unigene030680	107.37	0	53.685	-7.59783	1.13421	-6.69877	2.10182e-11	7.42373e-10
Unigene015187	521.563	2401.76	1461.66	2.17875	0.328766	6.62705	3.42464e-11	1.19649e-09
Unigene023746	305.567	1.48629	153.527	-6.66483	1.00583	-6.6262	3.44443e-11	1.20015e-09
Unigene026704	198.799	21.3797	110.09	-3.1398	0.474902	-6.61147	3.80529e-11	1.32231e-09
Unigene016610	422.798	14.6307	218.715	-4.59326	0.695485	-6.60439	3.99152e-11	1.3833e-09
Unigene024760	14289.4	5.31127	7147.34	-8.37296	1.26804	-6.60308	4.02704e-11	1.39187e-09
Unigene030572	14138.9	278.7	7208.81	-5.26151	0.797655	-6.59622	4.21763e-11	1.45384e-09
Unigene018574	219.622	38.2735	128.948	-2.48845	0.377485	-6.5922	4.3336e-11	1.48983e-09
Unigene020496	135.081	0.353364	67.7172	-6.99715	1.063	-6.58248	4.62666e-11	1.58635e-09
Unigene022860	793.852	13.4872	403.67	-5.42049	0.823942	-6.57873	4.74494e-11	1.6183e-09
Unigene024998	733.607	113.798	423.702	-2.64423	0.402673	-6.56668	5.14505e-11	1.74095e-09
Unigene014655	197.151	13.5707	105.361	-3.72579	0.567529	-6.56493	5.20559e-11	1.75682e-09
Unigene028852	2055.88	0.755287	1028.32	-8.26985	1.26114	-6.55744	5.47408e-11	1.83781e-09
Unigene012136	4.94082	52.9799	28.9604	3.34944	0.511245	6.55153	5.69512e-11	1.90705e-09
Unigene027199	91.775	429.165	260.47	2.20034	0.335927	6.55005	5.75168e-11	1.921e-09
Unigene017318	903.222	336.692	619.957	-1.41645	0.216344	-6.54722	5.86161e-11	1.95266e-09
Unigene026800	3618.04	5.23845	1811.64	-7.64221	1.16773	-6.54448	5.97031e-11	1.98374e-09
Unigene020255	65.494	0.377643	32.9358	-6.36698	0.974919	-6.53078	6.54297e-11	2.16287e-09
Unigene026935	132.09	15.0327	73.5614	-3.05908	0.468862	-6.52448	6.82364e-11	2.24988e-09
Unigene022026	95.0169	0	47.5085	-7.43016	1.14016	-6.51676	7.18401e-11	2.36266e-09
Unigene026450	4141.64	748.374	2445	-2.43225	0.373634	-6.50972	7.52901e-11	2.46355e-09
Unigene010859	12.7394	170.776	91.7575	3.61321	0.555237	6.5075	7.64132e-11	2.49397e-09
Unigene009663	1009.74	132.837	571.289	-2.86543	0.440429	-6.506	7.71785e-11	2.51259e-09
Unigene005457	3593.93	362.943	1978.44	-3.22171	0.495297	-6.50461	7.78959e-11	2.5232e-09
Unigene024120	432.134	0	216.067	-8.23	1.26673	-6.49706	8.19065e-11	2.64646e-09
Unigene000808	462.913	135.089	299.001	-1.76208	0.27126	-6.49591	8.25346e-11	2.66009e-09
Unigene020292	1340.27	294.299	817.287	-2.16168	0.332864	-6.49418	8.3485e-11	2.68401e-09
Unigene006985	214.09	1010.31	612.198	2.21188	0.340815	6.48995	8.58631e-11	2.75102e-09
Unigene026891	9694.08	1290.08	5492.08	-2.85052	0.439236	-6.48972	8.59959e-11	2.75102e-09
Unigene012693	12.6363	84.9201	48.7782	2.69372	0.415111	6.48915	8.632e-11	2.75455e-09
Unigene023910	59.3871	5.76165	32.5744	-3.29047	0.507959	-6.47783	9.30528e-11	2.96207e-09
Unigene018880	80.2988	3.70356	42.0012	-4.21363	0.651421	-6.46838	9.906e-11	3.13779e-09
Unigene028995	86.2939	0	43.147	-7.32873	1.13447	-6.46004	1.04672e-10	3.29934e-09
Unigene023751	434.171	0.353364	217.262	-7.73312	1.1973	-6.45879	1.05544e-10	3.31872e-09
Unigene014208	2964.17	18808.6	10886.4	2.6195	0.405727	6.45632	1.07278e-10	3.36505e-09
Unigene024853	4272.02	15135.3	9703.66	1.81002	0.280473	6.45346	1.09324e-10	3.42088e-09
Unigene013842	2467.15	472.258	1469.7	-2.35213	0.364582	-6.4516	1.10678e-10	3.44654e-09
Unigene000517	954.875	133.191	544.033	-2.78548	0.431902	-6.44934	1.12339e-10	3.48983e-09
Unigene022130	137.851	1.51054	69.6809	-5.84672	0.906819	-6.44751	1.13706e-10	3.51051e-09
Unigene016097	580.237	96.8129	338.525	-2.54025	0.393991	-6.44749	1.13718e-10	3.51051e-09
Unigene025815	1959.79	110.125	1034.96	-3.98237	0.617675	-6.44735	1.13822e-10	3.51051e-09
Unigene008249	335.028	1.462	168.245	-6.70596	1.04043	-6.44534	1.1534e-10	3.54883e-09
Unigene017095	267.267	5.3112	136.289	-5.2283	0.811488	-6.44285	1.17251e-10	3.59904e-09
Unigene017399	107.529	0.353364	53.941	-6.76791	1.05088	-6.44022	1.19301e-10	3.65328e-09
Unigene017835	75.5775	0.779548	38.1785	-5.8956	0.916352	-6.43377	1.24478e-10	3.80279e-09
Unigene027036	49.584	239.919	144.751	2.24133	0.348631	6.42895	1.2849e-10	3.91605e-09
Unigene005295	309.529	50.1772	179.853	-2.58021	0.401715	-6.42297	1.33638e-10	4.06335e-09
Unigene005024	109.072	14.655	61.8634	-2.83555	0.441813	-6.41799	1.38088e-10	4.17895e-09
Unigene021378	688.891	68.5846	378.738	-3.23856	0.50469	-6.41693	1.39048e-10	4.19813e-09
Unigene019954	30.5268	732.445	381.486	4.3502	0.678865	6.40804	1.474e-10	4.41536e-09
Unigene027394	36.1013	239.199	137.65	2.67238	0.417047	6.40788	1.47559e-10	4.41536e-09
Unigene011340	1210.49	15.4968	612.995	-5.70764	0.890729	-6.40782	1.47612e-10	4.41536e-09
Unigene024657	67.4893	2.24156	34.8654	-4.60964	0.71942	-6.40744	1.47985e-10	4.41626e-09
Unigene011009	732.923	2868.06	1800.49	1.94912	0.304258	6.40615	1.49245e-10	4.44357e-09
Unigene024036	4148.08	41594.6	22871.3	3.23566	0.505389	6.4023	1.53049e-10	4.54634e-09
Unigene016350	6982.74	29373.6	18178.2	2.05041	0.320725	6.39306	1.62603e-10	4.81902e-09
Unigene013936	77.5099	871.734	474.622	3.38456	0.529892	6.38727	1.68878e-10	4.99353e-09
Unigene004390	139.884	8.61286	74.2486	-3.86001	0.605391	-6.37607	1.81694e-10	5.36019e-09
Unigene023672	1292.04	38.7131	665.375	-4.74974	0.745394	-6.37211	1.86439e-10	5.48762e-09
Unigene029801	204.978	0	102.489	-7.86917	1.23535	-6.36998	1.89054e-10	5.55191e-09
Unigene009514	158.873	0.401905	79.6375	-7.01581	1.10281	-6.36176	1.99459e-10	5.84415e-09
Unigene021555	1737.21	148.242	942.725	-3.43949	0.541602	-6.35058	2.14504e-10	6.27071e-09
Unigene029719	2039.54	6642.83	4341.18	1.69093	0.266306	6.34955	2.15946e-10	6.2986e-09
Unigene022102	82.9288	0	41.4644	-7.25597	1.143	-6.34816	2.17906e-10	6.34142e-09
Unigene025828	160.388	0	80.1942	-7.74379	1.22045	-6.34504	2.22361e-10	6.45649e-09
Unigene020263	658.407	105.711	382.059	-2.593	0.409474	-6.33251	2.412e-10	6.98776e-09
Unigene012633	708.555	69.4017	388.979	-3.25675	0.514424	-6.33086	2.43794e-10	7.03671e-09
Unigene029583	2634.33	10.2796	1322.3	-6.8218	1.07899	-6.3224	2.57526e-10	7.41076e-09
Unigene026520	164.45	1038.16	601.304	2.61091	0.413651	6.31187	2.75685e-10	7.89806e-09
Unigene011023	68.4154	0	34.2077	-7.07994	1.1219	-6.31066	2.77847e-10	7.94236e-09
Unigene000701	292.477	16.8588	154.668	-3.94496	0.628363	-6.27815	3.4262e-10	9.77226e-09
Unigene027909	2107.26	1.81538	1054.54	-7.75708	1.23766	-6.26755	3.66763e-10	1.04148e-08
Unigene025297	112134	5323.21	58728.5	-4.18341	0.66798	-6.26277	3.78199e-10	1.07159e-08
Unigene015355	950.803	143.513	547.158	-2.67594	0.427623	-6.2577	3.90686e-10	1.10213e-08
Unigene019779	1003.04	8841.73	4922.38	3.06021	0.489423	6.25269	4.03449e-10	1.13565e-08
Unigene029302	2292.56	15.785	1154.17	-6.30033	1.00783	-6.25138	4.06852e-10	1.14273e-08
Unigene016044	86.8401	3.70356	45.2718	-4.29984	0.688658	-6.2438	4.27066e-10	1.1969e-08
Unigene010495	210.826	2.26583	106.546	-5.83968	0.936059	-6.23859	4.41545e-10	1.23212e-08
Unigene003108	280.859	29.0917	154.975	-3.17704	0.510556	-6.22271	4.8863e-10	1.35763e-08
Unigene024294	292.563	9.25745	150.91	-4.67198	0.753131	-6.20341	5.52524e-10	1.52857e-08
Unigene030972	210.352	3548.88	1879.62	3.9014	0.628999	6.20255	5.55545e-10	1.53364e-08
Unigene027095	25.4589	110.686	68.0723	2.09985	0.339204	6.19054	5.99572e-10	1.65164e-08
Unigene029704	435.054	3017.6	1726.32	2.73637	0.442278	6.187	6.13203e-10	1.68559e-08
Unigene020280	526.144	1964.13	1245.13	1.88175	0.304554	6.17872	6.46239e-10	1.76886e-08
Unigene016948	234.573	0	117.287	-7.78574	1.26306	-6.1642	7.08409e-10	1.93218e-08
Unigene026768	370.94	1589.88	980.41	2.0749	0.336611	6.16409	7.08907e-10	1.93218e-08
Unigene014160	1506.06	93.9377	800.001	-3.83524	0.622418	-6.16184	7.19025e-10	1.95563e-08
Unigene024003	708.117	152.379	430.248	-2.18753	0.355514	-6.15315	7.59591e-10	2.05728e-08
Unigene010696	92.9241	2.52211	47.7231	-4.80189	0.78093	-6.14893	7.80053e-10	2.10827e-08
Unigene029060	790.343	1.55908	395.951	-7.21504	1.17349	-6.14837	7.82827e-10	2.11134e-08
Unigene027177	498.712	0.731008	249.721	-7.33072	1.194	-6.13964	8.27104e-10	2.22146e-08
Unigene028567	5801.6	75.9216	2938.76	-5.63675	0.922626	-6.10946	9.99662e-10	2.67934e-08
Unigene019991	161.632	420.262	290.947	1.37019	0.224641	6.09947	1.06423e-09	2.84649e-08
Unigene029293	8352.32	213.56	4282.94	-4.90605	0.804516	-6.09815	1.07306e-09	2.86416e-08
Unigene027674	79.9719	0	39.986	-7.13535	1.17044	-6.09628	1.08565e-09	2.88581e-08
Unigene029991	56.5828	0	28.2914	-6.84377	1.12329	-6.09263	1.11072e-09	2.94639e-08
Unigene024315	933.323	4.10547	468.714	-6.62893	1.08819	-6.0917	1.11719e-09	2.95746e-08
Unigene014473	48.964	1.18145	25.0727	-4.98096	0.818654	-6.08433	1.16983e-09	3.09046e-08
Unigene011367	302.833	2029.78	1166.31	2.68834	0.441905	6.08352	1.17571e-09	3.09965e-08
Unigene006095	436.767	36.3153	236.541	-3.46217	0.571229	-6.06091	1.35355e-09	3.54675e-08
Unigene029903	2381.66	20.4516	1201.06	-6.04383	0.997278	-6.06033	1.35841e-09	3.55227e-08
Unigene026878	107.99	318.715	213.353	1.54711	0.255902	6.04572	1.48746e-09	3.874e-08
Unigene022507	3303.34	11538.4	7420.89	1.78798	0.295761	6.04534	1.49094e-09	3.87524e-08
Unigene017089	422.596	9.13612	215.866	-5.08496	0.841769	-6.0408	1.53355e-09	3.97797e-08
Unigene007995	593.64	24.9484	309.294	-4.3155	0.715508	-6.03139	1.62556e-09	4.19974e-08
Unigene025753	797.525	3723.01	2260.27	2.19238	0.363754	6.02709	1.66939e-09	4.29577e-08
Unigene016045	3927.04	11246.4	7586.73	1.50809	0.250718	6.01507	1.79805e-09	4.61762e-08
Unigene007976	16.2897	123.436	69.8629	2.85439	0.474567	6.01474	1.8018e-09	4.61805e-08
Unigene007222	74.7251	0	37.3625	-7.0416	1.17365	-5.99973	1.97651e-09	5.04579e-08
Unigene024865	2.58258	80.4339	41.5083	4.62859	0.77257	5.99116	2.08353e-09	5.30847e-08
Unigene011868	803.713	61.0801	432.397	-3.57514	0.596842	-5.99011	2.09705e-09	5.32188e-08
Unigene011554	2150.72	280.248	1215.48	-2.86836	0.479164	-5.98618	2.14833e-09	5.44131e-08
Unigene018460	65.424	1.10863	33.2663	-5.29007	0.885167	-5.97635	2.28188e-09	5.75694e-08
Unigene013739	667.991	66.5187	367.255	-3.22263	0.539613	-5.97212	2.34185e-09	5.89671e-08
Unigene018208	1852.7	23595.9	12724.3	3.53194	0.593354	5.95251	2.64058e-09	6.61016e-08
Unigene026716	253.102	29.1402	141.121	-3.02897	0.511364	-5.9233	3.15537e-09	7.82289e-08
Unigene002377	87.4955	1.53484	44.5152	-5.27596	0.890977	-5.92155	3.18924e-09	7.89168e-08
Unigene008283	199.01	2.59491	100.802	-5.57723	0.942229	-5.91919	3.23534e-09	7.99042e-08
Unigene029175	263.692	5222.91	2743.3	4.08371	0.690207	5.91665	3.28571e-09	8.09931e-08
Unigene030910	120.137	309.715	214.926	1.36025	0.23013	5.91078	3.40488e-09	8.35527e-08
Unigene015766	65.4676	0	32.7338	-6.9032	1.16794	-5.91058	3.40899e-09	8.35527e-08
Unigene023967	638.163	1744.59	1191.37	1.4421	0.244157	5.90643	3.49593e-09	8.55209e-08
Unigene009366	438.759	112.854	275.807	-1.9363	0.328735	-5.89014	3.85858e-09	9.42136e-08
Unigene014129	415.027	2.99683	209.012	-6.13067	1.04375	-5.8737	4.26167e-09	1.03859e-07
Unigene029926	290.749	0.401905	145.575	-7.15925	1.21999	-5.86826	4.40384e-09	1.07121e-07
Unigene018581	295.617	20.7109	158.164	-3.66701	0.627391	-5.84486	5.07006e-09	1.22863e-07
Unigene020434	123.001	1.46202	62.2316	-5.62874	0.963159	-5.84403	5.09519e-09	1.2324e-07
Unigene020856	214.691	0	107.345	-7.52406	1.2884	-5.83985	5.22475e-09	1.25902e-07
Unigene011244	85.8112	0.377643	43.0944	-6.37469	1.09328	-5.83078	5.5168e-09	1.32691e-07
Unigene023141	117.495	0	58.7477	-7.28704	1.25029	-5.8283	5.59934e-09	1.34426e-07
Unigene004027	520.101	95.3238	307.712	-2.40345	0.412824	-5.82197	5.81574e-09	1.39103e-07
Unigene019668	43516.7	3629.5	23573.1	-3.44834	0.592983	-5.81525	6.05435e-09	1.44542e-07
Unigene016478	160.219	0	80.1094	-7.39964	1.2749	-5.8041	6.47142e-09	1.53929e-07
Unigene025795	3063.5	14.5823	1539.04	-6.47395	1.11711	-5.79527	6.8213e-09	1.61655e-07
Unigene027101	482.773	5239.98	2861.38	3.31889	0.574105	5.78097	7.42702e-09	1.75044e-07
Unigene017100	424.744	14.6065	219.675	-4.52535	0.784276	-5.7701	7.92249e-09	1.86381e-07
Unigene004466	134.388	24.827	79.6077	-2.38958	0.415177	-5.75557	8.63515e-09	2.02408e-07
Unigene021996	4174	270.576	2222.29	-3.76377	0.654973	-5.74644	9.11411e-09	2.13247e-07
Unigene001084	257.576	1.13291	129.354	-6.45421	1.12334	-5.74555	9.1625e-09	2.13991e-07
Unigene021717	441.368	2049.27	1245.32	2.18161	0.379869	5.74304	9.29913e-09	2.16789e-07
Unigene024169	40.0588	292.964	166.512	2.79681	0.487578	5.73614	9.68565e-09	2.25392e-07
Unigene008808	49.1048	0	24.5524	-6.5986	1.15151	-5.73039	1.00199e-08	2.32281e-07
Unigene025276	14.8341	107.527	61.1805	2.78742	0.487384	5.71916	1.07054e-08	2.46805e-07
Unigene018713	1781.51	509.748	1145.63	-1.7864	0.312401	-5.71829	1.07603e-08	2.47277e-07
Unigene023703	7614.21	33.4051	3823.81	-6.50653	1.13948	-5.7101	1.12907e-08	2.58542e-07
Unigene019046	912.266	243.778	578.022	-1.88319	0.330225	-5.70274	1.17899e-08	2.69495e-07
Unigene005814	613.6	199.676	406.638	-1.6057	0.281591	-5.70224	1.18243e-08	2.69803e-07
Unigene023943	137.739	0.706729	69.2227	-6.26225	1.09859	-5.70024	1.19638e-08	2.72504e-07
Unigene022882	136.742	0	68.3711	-7.26384	1.27656	-5.69016	1.26918e-08	2.88495e-07
Unigene007443	96.5628	13.6435	55.1031	-2.75766	0.484824	-5.68796	1.28569e-08	2.91286e-07
Unigene021807	275.751	87.1752	181.463	-1.64715	0.2896	-5.68767	1.28788e-08	2.91286e-07
Unigene009169	44.831	0	22.4155	-6.50369	1.14509	-5.67963	1.34984e-08	3.03702e-07
Unigene025243	186.549	1284.61	735.577	2.71644	0.478523	5.67672	1.37303e-08	3.08382e-07
Unigene027003	98.5059	0	49.253	-7.10014	1.25145	-5.67355	1.39867e-08	3.13049e-07
Unigene028117	120.651	475.095	297.873	1.95039	0.344482	5.66179	1.498e-08	3.34701e-07
Unigene024413	1059.42	421.518	740.47	-1.32139	0.233763	-5.65271	1.57937e-08	3.5227e-07
Unigene013965	127.927	4.88498	66.4059	-4.38858	0.77663	-5.6508	1.59707e-08	3.55602e-07
Unigene029371	1905.07	7.98956	956.53	-6.50399	1.15387	-5.63668	1.73358e-08	3.8467e-07
Unigene025254	304.177	34.5728	169.375	-3.03816	0.539971	-5.62652	1.83877e-08	4.06611e-07
Unigene018032	141.75	4.22684	72.9886	-4.67283	0.831105	-5.62243	1.88294e-08	4.15666e-07
Unigene014660	141.574	19.0761	80.3252	-2.81812	0.501722	-5.61689	1.94422e-08	4.27e-07
Unigene026971	43.8444	0	21.9222	-6.46207	1.15072	-5.6157	1.95769e-08	4.29227e-07
Unigene023994	50.8328	0	25.4164	-6.58262	1.17264	-5.61353	1.98243e-08	4.33914e-07
Unigene010788	288.314	8.70997	148.512	-4.65287	0.830361	-5.60342	2.1016e-08	4.59217e-07
Unigene010165	1985.39	10859.3	6422.35	2.40376	0.429816	5.59255	2.23765e-08	4.86472e-07
Unigene015952	276.737	3.89771	140.317	-5.44926	0.975436	-5.58649	2.31706e-08	5.02889e-07
Unigene026048	1288.71	19.1246	653.917	-5.40228	0.967444	-5.58407	2.34948e-08	5.09068e-07
Unigene023749	56.0262	0.377643	28.2019	-5.95779	1.06744	-5.58137	2.38638e-08	5.16195e-07
Unigene010220	145.038	26.3997	85.7189	-2.40423	0.431683	-5.56942	2.55587e-08	5.51007e-07
Unigene019268	242.023	8.12454	125.074	-4.5333	0.815545	-5.55861	2.71932e-08	5.85267e-07
Unigene030493	15.6357	274.523	145.079	3.9069	0.702942	5.55793	2.72989e-08	5.86563e-07
Unigene028679	2446.87	113.262	1280.07	-4.15842	0.748332	-5.55691	2.74586e-08	5.89013e-07
Unigene020072	42.8145	0	21.4072	-6.42297	1.15595	-5.55644	2.7533e-08	5.89627e-07
Unigene024988	5585.98	18935.9	12260.9	1.74307	0.314372	5.5446	2.94634e-08	6.26802e-07
Unigene006168	35.896	0	17.948	-6.27169	1.13178	-5.54146	2.99956e-08	6.37072e-07
Unigene000242	0.612428	29.9925	15.3025	5.07857	0.918961	5.52642	3.26824e-08	6.92996e-07
Unigene024091	7578.38	400.136	3989.26	-3.99872	0.724188	-5.52166	3.35812e-08	7.0972e-07
Unigene013058	1018.42	33.0942	525.759	-4.56343	0.827804	-5.5127	3.5338e-08	7.43193e-07
Unigene017170	343.838	2.12019	172.979	-6.1219	1.11161	-5.50723	3.64519e-08	7.64126e-07
Unigene019359	31.0019	271.159	151.08	3.02067	0.550285	5.48929	4.03556e-08	8.44586e-07
Unigene030688	54.2923	0	27.1461	-6.58501	1.20071	-5.48426	4.15194e-08	8.67533e-07
Unigene028731	217.915	789.564	503.739	1.83631	0.334943	5.48247	4.19434e-08	8.73716e-07
Unigene008344	136.386	36.3153	86.3505	-1.88447	0.343728	-5.48244	4.19508e-08	8.73716e-07
Unigene009962	119.086	4.58019	61.8329	-4.36366	0.798019	-5.46811	4.54854e-08	9.3974e-07
Unigene027527	237.922	1.60762	119.765	-6.05004	1.10649	-5.46777	4.55728e-08	9.4004e-07
Unigene025106	433.936	3951.67	2192.8	3.0778	0.565634	5.44133	5.2885e-08	1.08566e-06
Unigene013725	370.261	46.56	208.411	-2.90087	0.533664	-5.43576	5.45628e-08	1.11478e-06
Unigene026931	365.436	1.06009	183.248	-6.58036	1.21066	-5.43537	5.46841e-08	1.11549e-06
Unigene016576	4735.23	330.198	2532.72	-3.65293	0.672554	-5.43142	5.59059e-08	1.13861e-06
Unigene001725	906.725	8.69924	457.712	-5.76168	1.06126	-5.4291	5.66374e-08	1.15169e-06
Unigene020232	809.755	5313.17	3061.46	2.6457	0.487473	5.42738	5.7187e-08	1.16004e-06
Unigene026166	985.194	7876.16	4430.68	2.90739	0.535701	5.42725	5.72284e-08	1.16004e-06
Unigene030270	2.82818	58.6416	30.7349	4.09002	0.754433	5.42131	5.91624e-08	1.19549e-06
Unigene016404	743.178	160.278	451.728	-2.17531	0.401438	-5.4188	5.99996e-08	1.21051e-06
Unigene020628	995.927	8008.13	4502.03	2.91441	0.53833	5.4138	6.17025e-08	1.24292e-06
Unigene024059	37.2032	0.353364	18.7783	-5.57624	1.03028	-5.41234	6.22079e-08	1.24784e-06
Unigene025492	153.677	4609.75	2381.71	4.52106	0.835339	5.41225	6.22372e-08	1.24784e-06
Unigene029029	640.026	3632.28	2136.15	2.45062	0.452885	5.41113	6.26292e-08	1.25375e-06
Unigene013675	53.2113	1.13293	27.1721	-4.96677	0.919239	-5.40313	6.54888e-08	1.30896e-06
Unigene025637	55.2827	0	27.6414	-6.56163	1.21468	-5.40196	6.59168e-08	1.31548e-06
Unigene017378	78.6044	4.88502	41.7447	-3.79003	0.70177	-5.40067	6.63936e-08	1.32295e-06
Unigene020700	58.5393	1.48629	30.0128	-4.77942	0.885726	-5.39605	6.81242e-08	1.35325e-06
Unigene022501	3104.68	37032.9	20068.8	3.42052	0.634623	5.38984	7.05197e-08	1.39653e-06
Unigene024078	3423.04	11475.4	7449.21	1.72649	0.320456	5.38761	7.14008e-08	1.41181e-06
Unigene027628	94.5964	427.126	260.861	2.14123	0.397597	5.38542	7.22755e-08	1.42692e-06
Unigene012036	316.105	54.9679	185.536	-2.4656	0.458424	-5.37844	7.51342e-08	1.47882e-06
Unigene017837	188.024	3.30164	95.6629	-5.17028	0.961491	-5.37736	7.55874e-08	1.48548e-06
Unigene021704	892.734	129.665	511.2	-2.70812	0.503787	-5.37552	7.63619e-08	1.49841e-06
Unigene021646	2322.65	289.786	1306.22	-2.90849	0.541893	-5.36727	7.99353e-08	1.5614e-06
Unigene016968	66.7951	2.92401	34.8596	-4.17689	0.779867	-5.3559	8.51323e-08	1.65539e-06
Unigene028827	170.248	967.24	568.744	2.45141	0.457766	5.35516	8.54813e-08	1.65968e-06
Unigene007687	34.562	0	17.281	-6.17113	1.15272	-5.35356	8.62425e-08	1.67194e-06
Unigene028590	1302.48	7892.31	4597.39	2.53724	0.473977	5.35308	8.64705e-08	1.67384e-06
Unigene008226	159.373	20.9049	90.1389	-2.83865	0.53097	-5.34616	8.9838e-08	1.73123e-06
Unigene026145	739.999	160.279	450.139	-2.17015	0.406049	-5.34455	9.06441e-08	1.74415e-06
Unigene028699	224.113	998.586	611.349	2.12109	0.396965	5.34327	9.12837e-08	1.75384e-06
Unigene005925	570.604	159.855	365.229	-1.81346	0.340099	-5.33216	9.70513e-08	1.85912e-06
Unigene012809	39.9618	1.10863	20.5352	-4.66511	0.875146	-5.33066	9.78538e-08	1.87171e-06
Unigene030577	5314.29	36801.3	21057.8	2.71467	0.509944	5.32346	1.01811e-07	1.94164e-06
Unigene026572	596.767	1436.77	1016.77	1.25977	0.236796	5.32009	1.03719e-07	1.9751e-06
Unigene027585	417.975	3880.64	2149.31	3.09756	0.582769	5.31525	1.06511e-07	2.02527e-06
Unigene028572	472.708	32.806	252.757	-3.64959	0.687576	-5.30791	1.10889e-07	2.09925e-06
Unigene026820	252.038	991.26	621.649	1.948	0.368194	5.29068	1.21864e-07	2.29884e-06
Unigene018359	2134.03	104.287	1119.16	-4.06912	0.769167	-5.2903	1.22116e-07	2.29884e-06
Unigene025825	93.5243	1091.04	592.282	3.38837	0.640623	5.28918	1.22868e-07	2.30906e-06
Unigene027768	246.978	105.156	176.067	-1.22499	0.231903	-5.28235	1.27534e-07	2.38978e-06
Unigene013036	384.409	119.263	251.836	-1.66951	0.316946	-5.2675	1.38291e-07	2.58383e-06
Unigene018735	129.791	463.436	296.613	1.8124	0.344257	5.26466	1.4045e-07	2.61961e-06
Unigene010943	459.475	10.1962	234.836	-4.92906	0.936292	-5.26445	1.40612e-07	2.61961e-06
Unigene018135	3219.61	112.253	1665.93	-4.45045	0.845901	-5.26119	1.43125e-07	2.66258e-06
Unigene015534	646.235	2374.35	1510.29	1.85274	0.352276	5.25936	1.44556e-07	2.68533e-06
Unigene006635	116.877	3.02111	59.9489	-4.75994	0.905673	-5.25569	1.47468e-07	2.73548e-06
Unigene025149	984.936	17.6519	501.294	-5.14185	0.978869	-5.25285	1.49763e-07	2.77407e-06
Unigene012418	988.073	15.3511	501.712	-5.27728	1.005	-5.25102	1.51259e-07	2.79373e-06
Unigene027502	1916.38	5422.94	3669.66	1.48806	0.283562	5.24773	1.53986e-07	2.83598e-06
Unigene018841	90.4384	3.02108	46.7298	-4.48508	0.855207	-5.24444	1.56761e-07	2.88297e-06
Unigene006682	33.3459	0	16.6729	-6.0976	1.16442	-5.23661	1.63555e-07	2.99936e-06
Unigene026885	3066.95	9977.7	6522.32	1.68361	0.32155	5.23592	1.64169e-07	3.00634e-06
Unigene027935	4341.05	10993.2	7667.14	1.3315	0.254771	5.22626	1.72972e-07	3.14966e-06
Unigene025706	78.2066	763.113	420.66	3.15786	0.605033	5.21931	1.79591e-07	3.26097e-06
Unigene020857	73.6175	939.955	506.786	3.49475	0.670307	5.21365	1.85159e-07	3.35263e-06
Unigene028885	180.551	918.836	549.693	2.30005	0.441645	5.20792	1.9097e-07	3.453e-06
Unigene028705	22605.6	2880.16	12742.9	-2.87548	0.552625	-5.20331	1.95772e-07	3.52499e-06
Unigene024019	173.253	738.551	455.902	2.05715	0.395455	5.202	1.97158e-07	3.54499e-06
Unigene013888	3007.86	11331.7	7169.77	1.88711	0.362843	5.2009	1.98321e-07	3.55105e-06
Unigene026058	209.847	843.246	526.547	1.97592	0.379954	5.2004	1.98858e-07	3.55572e-06
Unigene022677	302.977	1648.82	975.898	2.38983	0.459573	5.20011	1.99167e-07	3.55632e-06
Unigene027428	3577.16	9217.15	6397.16	1.35582	0.260951	5.19569	2.03962e-07	3.6369e-06
Unigene010849	847.322	282.413	564.868	-1.57052	0.302537	-5.19117	2.08982e-07	3.71613e-06
Unigene025162	95.6001	662.28	378.94	2.71205	0.522851	5.18703	2.13669e-07	3.78902e-06
Unigene021436	671.217	2928.49	1799.85	2.08929	0.403248	5.18116	2.20506e-07	3.89419e-06
Unigene011598	591.382	1564.61	1078	1.39372	0.269246	5.1764	2.26211e-07	3.98949e-06
Unigene015424	487.62	16.3976	252.009	-4.47467	0.864753	-5.17451	2.2851e-07	4.01904e-06
Unigene030822	1498.07	18271.3	9884.68	3.43484	0.66541	5.16199	2.44337e-07	4.28571e-06
Unigene015802	9012.97	35702.7	22357.8	1.95604	0.379013	5.16088	2.45792e-07	4.30537e-06
Unigene023112	27.7459	113.912	70.8289	2.01141	0.389946	5.15819	2.49355e-07	4.3615e-06
Unigene009170	2936.5	8963.92	5950.21	1.59388	0.309014	5.15795	2.49673e-07	4.3615e-06
Unigene007874	497.889	4.9471	251.418	-5.63405	1.0929	-5.15513	2.53452e-07	4.42152e-06
Unigene003902	267.958	69.1805	168.569	-1.92579	0.374364	-5.14416	2.68717e-07	4.66886e-06
Unigene010853	241.671	43.7117	142.691	-2.40657	0.46891	-5.13226	2.86287e-07	4.9541e-06
Unigene010932	763.442	259.408	511.425	-1.54245	0.300572	-5.13171	2.87125e-07	4.96195e-06
Unigene031843	64.9003	1.8882	33.3943	-4.6061	0.899004	-5.12356	2.99821e-07	5.1675e-06
Unigene023365	685.371	116.604	400.988	-2.49126	0.486857	-5.11702	3.10396e-07	5.33551e-06
Unigene008439	137.143	15.2648	76.2037	-3.04403	0.595021	-5.11585	3.12337e-07	5.35458e-06
Unigene024245	551.556	2214.06	1382.81	1.97314	0.385951	5.1124	3.18088e-07	5.44056e-06
Unigene029084	4987.94	138.655	2563.3	-4.67175	0.913818	-5.11234	3.18196e-07	5.44056e-06
Unigene016843	76.187	382.8	229.493	2.27967	0.446215	5.10891	3.2402e-07	5.51964e-06
Unigene024109	81.9801	19.4915	50.7358	-2.03723	0.399167	-5.10369	3.3309e-07	5.65026e-06
Unigene027801	1.03555	47.8708	24.4532	4.84785	0.950533	5.10014	3.39399e-07	5.74971e-06
Unigene015910	1006.83	287.239	647.033	-1.78633	0.35031	-5.09929	3.40935e-07	5.76815e-06
Unigene005583	89.2785	14.8871	52.0828	-2.51063	0.492776	-5.09486	3.48995e-07	5.89678e-06
Unigene020342	85.1393	585.36	335.25	2.69946	0.530896	5.08472	3.68175e-07	6.1965e-06
Unigene029670	11628.5	34810.9	23219.7	1.56624	0.308092	5.08367	3.70219e-07	6.22277e-06
Unigene029261	24.3083	118.184	71.2463	2.23009	0.438916	5.08091	3.75638e-07	6.30563e-06
Unigene018711	2315.15	54.4527	1184.8	-4.83663	0.952032	-5.08032	3.76792e-07	6.31442e-06
Unigene023080	1388.98	5506.92	3447.95	1.95627	0.385081	5.08015	3.77141e-07	6.31442e-06
Unigene028204	250.019	0	125.009	-6.92127	1.36442	-5.07268	3.92255e-07	6.54199e-06
Unigene026188	164.29	46.695	105.492	-1.78735	0.352623	-5.06871	4.00514e-07	6.66249e-06
Unigene006403	165.821	38.7267	102.274	-2.06235	0.407011	-5.06706	4.04005e-07	6.71189e-06
Unigene029202	621.227	3345.27	1983.25	2.37198	0.468758	5.06013	4.18966e-07	6.95149e-06
Unigene028994	338.554	2181.83	1260.19	2.61211	0.516479	5.05752	4.24739e-07	7.02918e-06
Unigene016139	251.331	3.18028	127.256	-5.38452	1.06571	-5.05253	4.36004e-07	7.18094e-06
Unigene026238	545.066	130.66	337.863	-2.0265	0.401248	-5.05049	4.40668e-07	7.23706e-06
Unigene013716	117.699	584.465	351.082	2.26438	0.448622	5.0474	4.47853e-07	7.3457e-06
Unigene017663	1832.97	847.629	1340.3	-1.1073	0.219657	-5.04104	4.63008e-07	7.575e-06
Unigene026616	49.5957	0	24.7978	-6.31596	1.25336	-5.03921	4.67468e-07	7.63827e-06
Unigene028719	152.588	6.96736	79.7778	-4.12161	0.818027	-5.03848	4.69249e-07	7.65767e-06
Unigene016870	31.8869	1.46202	16.6744	-4.07271	0.808554	-5.03703	4.72813e-07	7.70608e-06
Unigene029522	34.5636	0	17.2818	-6.04987	1.20123	-5.0364	4.74359e-07	7.72151e-06
Unigene029854	8.376	41.5401	24.9581	2.25069	0.446935	5.03583	4.75779e-07	7.72512e-06
Unigene007375	84.0547	1.7911	42.9229	-4.88132	0.96992	-5.03271	4.83594e-07	7.84213e-06
Unigene023078	10721.4	2210.71	6466.03	-2.23066	0.443384	-5.03098	4.87972e-07	7.90318e-06
Unigene001514	57.047	13.4251	35.236	-2.04277	0.406079	-5.03048	4.89243e-07	7.91382e-06
Unigene026369	735.143	11678	6206.55	3.74508	0.745386	5.02435	5.05137e-07	8.16068e-06
Unigene005282	827.325	266.923	547.124	-1.61376	0.32145	-5.02025	5.16054e-07	8.31621e-06
Unigene000132	11.0415	80.9763	46.0089	2.78087	0.553987	5.01973	5.17429e-07	8.31757e-06
Unigene030113	60.7503	0	30.3752	-6.44682	1.28482	-5.01767	5.23015e-07	8.3969e-06
Unigene011050	38.9618	1.51054	20.2361	-4.27971	0.853622	-5.01359	5.34241e-07	8.56646e-06
Unigene025125	74.9837	1040.29	557.636	3.58284	0.714734	5.01282	5.36369e-07	8.58991e-06
Unigene015374	250.66	71.9589	161.309	-1.77746	0.354725	-5.0108	5.42036e-07	8.66988e-06
Unigene021718	389.077	1746.22	1067.65	2.12478	0.424236	5.0085	5.48565e-07	8.76345e-06
Unigene006078	209.788	69.464	139.626	-1.57639	0.314788	-5.0078	5.50568e-07	8.78456e-06
Unigene024395	34.5629	2.94829	18.7556	-3.3553	0.67146	-4.99702	5.82233e-07	9.25543e-06
Unigene005702	249.357	73.7014	161.529	-1.73678	0.348279	-4.98674	6.14051e-07	9.7372e-06
Unigene025664	210.837	707.039	458.938	1.72417	0.345885	4.9848	6.2025e-07	9.82342e-06
Unigene015623	86.18	0.377643	43.2788	-6.00601	1.20549	-4.98221	6.28636e-07	9.94401e-06
Unigene023241	270.874	2254.46	1262.66	2.94254	0.591561	4.97419	6.55205e-07	1.03263e-05
Unigene023336	120.727	18.1509	69.4388	-2.65389	0.53368	-4.97282	6.59847e-07	1.03741e-05
Unigene022385	534.248	210.517	372.383	-1.3329	0.268132	-4.97104	6.6593e-07	1.0457e-05
Unigene009448	472.981	137.903	305.442	-1.75402	0.353235	-4.96557	6.84987e-07	1.07332e-05
Unigene013497	128.849	1.41346	65.1314	-5.44559	1.09702	-4.96399	6.906e-07	1.08049e-05
Unigene020858	13.9964	133.058	73.5273	3.1166	0.628856	4.95598	7.19682e-07	1.1219e-05
Unigene027222	12192.4	44806	28499.2	1.85021	0.373824	4.94943	7.44319e-07	1.15615e-05
Unigene031026	2053.48	7058.95	4556.22	1.75761	0.35594	4.93794	7.89525e-07	1.22045e-05
Unigene001258	2241.92	52.9208	1147.42	-4.80006	0.974277	-4.9268	8.35888e-07	1.28701e-05
Unigene026247	19884	63545.2	41714.6	1.65637	0.336207	4.92664	8.36578e-07	1.28701e-05
Unigene025227	504.92	3202.44	1853.68	2.587	0.525151	4.92619	8.38466e-07	1.28838e-05
Unigene005491	332.893	21.4524	177.173	-3.70742	0.753406	-4.92088	8.61543e-07	1.32226e-05
Unigene022393	338.083	41.3702	189.727	-2.91511	0.593263	-4.91369	8.93785e-07	1.37012e-05
Unigene017477	2174.09	9533.5	5853.79	2.09182	0.426083	4.90941	9.13503e-07	1.39868e-05
Unigene025822	52.1049	862.32	457.213	3.78229	0.771556	4.90215	9.47912e-07	1.44964e-05
Unigene000195	418.214	9.24678	213.73	-4.85155	0.990754	-4.89682	9.7398e-07	1.48598e-05
Unigene001906	1764.93	233.901	999.416	-2.81147	0.575794	-4.88277	1.04606e-06	1.58844e-05
Unigene005780	86.7836	8.54009	47.6618	-3.18194	0.651952	-4.88064	1.05741e-06	1.60306e-05
Unigene020112	550.153	1513.4	1031.78	1.44641	0.296465	4.87887	1.06696e-06	1.61446e-05
Unigene022265	99.6664	241.737	170.702	1.27165	0.260687	4.87805	1.07142e-06	1.61931e-05
Unigene021685	1609.88	8124.35	4867.12	2.28122	0.467804	4.87644	1.08016e-06	1.63061e-05
Unigene030701	586.941	1438.37	1012.66	1.28398	0.263417	4.87433	1.09176e-06	1.64236e-05
Unigene026453	2337.61	6672.18	4504.9	1.49831	0.307475	4.87294	1.09947e-06	1.6501e-05
Unigene028534	22.1762	408.364	215.27	3.8978	0.800163	4.87125	1.10893e-06	1.66067e-05
Unigene000555	619.158	3292.28	1955.72	2.35134	0.482701	4.87122	1.10909e-06	1.66067e-05
Unigene026803	3250.6	22018	12634.3	2.67127	0.548491	4.87021	1.11478e-06	1.66726e-05
Unigene024269	1088.57	4015.84	2552.2	1.85486	0.381014	4.86822	1.1261e-06	1.68029e-05
Unigene011511	77.3224	184.134	130.728	1.24234	0.255328	4.86565	1.14082e-06	1.69614e-05
Unigene010587	312.03	82.4951	197.263	-1.88883	0.389047	-4.85501	1.20381e-06	1.77976e-05
Unigene027514	4883.95	14029.9	9456.92	1.50705	0.311016	4.84559	1.26237e-06	1.86207e-05
Unigene028864	7.18634	41.2111	24.1987	2.45943	0.507941	4.84195	1.28568e-06	1.89428e-05
Unigene010840	324.606	26.1298	175.368	-3.43457	0.710302	-4.83537	1.32899e-06	1.95586e-05
Unigene008884	34.783	4.05693	19.4199	-2.95758	0.611933	-4.83318	1.34371e-06	1.97527e-05
Unigene025218	95.6489	3.42302	49.536	-4.34642	0.90216	-4.81779	1.45154e-06	2.12893e-05
Unigene011349	118.43	950.675	534.552	2.88722	0.600039	4.81173	1.4963e-06	2.18642e-05
Unigene024032	653.62	136.454	395.037	-2.20876	0.459075	-4.81134	1.49922e-06	2.18642e-05
Unigene026381	1129.43	9565.43	5347.43	2.95633	0.615392	4.80398	1.5554e-06	2.26323e-05
Unigene027842	323.398	6.7596	165.079	-4.88646	1.01831	-4.79858	1.59794e-06	2.31989e-05
Unigene008362	16.9246	255.815	136.37	3.66686	0.764381	4.79716	1.6093e-06	2.33375e-05
Unigene028013	6211.13	47717.6	26964.4	2.83134	0.590805	4.79234	1.64851e-06	2.38793e-05
Unigene031649	136.058	4.28891	70.1735	-4.45891	0.931765	-4.78544	1.7061e-06	2.4603e-05
Unigene026558	749.988	2413.73	1581.86	1.66524	0.348112	4.78363	1.72154e-06	2.47979e-05
Unigene026903	1079.43	59.6714	569.549	-3.87193	0.809692	-4.78199	1.73572e-06	2.49742e-05
Unigene030370	8.39072	345.29	176.84	4.72919	0.989264	4.78052	1.74845e-06	2.51293e-05
Unigene026646	93.5228	433.786	263.655	2.16492	0.453229	4.77666	1.78231e-06	2.5559e-05
Unigene009883	2023.29	331.912	1177.6	-2.52951	0.529733	-4.77507	1.79648e-06	2.56863e-05
Unigene015394	19.574	84.6424	52.1082	2.07687	0.43697	4.75288	2.00537e-06	2.84727e-05
Unigene000482	202.69	1130.68	666.684	2.41285	0.507704	4.75248	2.0094e-06	2.84985e-05
Unigene028987	697.339	4272.36	2484.85	2.53553	0.534013	4.74808	2.05359e-06	2.90613e-05
Unigene031828	6166.03	349.367	3257.7	-3.83832	0.809021	-4.7444	2.09123e-06	2.95615e-05
Unigene025962	839.279	2300.7	1569.99	1.44074	0.303809	4.74225	2.11355e-06	2.98443e-05
Unigene012354	3153.36	10922.6	7037.97	1.76621	0.372851	4.73704	2.16865e-06	3.05221e-05
Unigene028513	501.876	148.962	325.419	-1.72849	0.365248	-4.73238	2.21898e-06	3.11964e-05
Unigene030256	164.649	3.75212	84.2008	-4.77447	1.01002	-4.7271	2.27752e-06	3.19497e-05
Unigene024312	23.2282	74.713	48.9706	1.67073	0.353651	4.72424	2.30974e-06	3.23314e-05
Unigene014745	90.838	0	45.419	-6.38942	1.3537	-4.71996	2.35891e-06	3.29838e-05
Unigene018945	310.823	1975.81	1143.31	2.58307	0.547641	4.71672	2.39679e-06	3.34409e-05
Unigene003404	257.417	65.7818	161.599	-1.93478	0.410245	-4.71616	2.40334e-06	3.34961e-05
Unigene020847	616.333	2178.89	1397.61	1.79436	0.38097	4.70998	2.47747e-06	3.44919e-05
Unigene023812	0	37.7713	18.8857	6.13475	1.30301	4.70813	2.49997e-06	3.47677e-05
Unigene000760	87.7879	28.4199	58.1039	-1.60908	0.342034	-4.70445	2.54553e-06	3.5287e-05
Unigene031465	3.59472	38.8695	21.2321	3.23671	0.689522	4.69413	2.67748e-06	3.69968e-05
Unigene006749	126.112	47.229	86.6704	-1.40731	0.300443	-4.68411	2.81184e-06	3.87703e-05
Unigene005088	240.691	7.34502	124.018	-4.49143	0.95931	-4.68193	2.84184e-06	3.91003e-05
Unigene001298	20.8112	0	10.4056	-5.50503	1.17794	-4.67342	2.96223e-06	4.06699e-05
Unigene005492	820.697	3106.09	1963.4	1.8872	0.403885	4.67261	2.97402e-06	4.07883e-05
Unigene011687	231.768	31.8914	131.83	-2.75463	0.590252	-4.66688	3.05812e-06	4.18973e-05
Unigene019688	260.087	12.0844	136.086	-4.04682	0.868642	-4.65879	3.18078e-06	4.32781e-05
Unigene024859	2037.64	121.998	1079.82	-3.76521	0.808536	-4.65682	3.2113e-06	4.35332e-05
Unigene014126	6.73345	53.4169	30.0752	2.87825	0.618399	4.65435	3.25007e-06	4.39876e-05
Unigene025549	7149.65	22504.7	14827.2	1.63297	0.350855	4.65425	3.25165e-06	4.39876e-05
Unigene012221	51.3346	398.328	224.831	2.83884	0.610227	4.65211	3.28551e-06	4.43527e-05
Unigene027314	27.1814	1.10865	14.145	-4.14206	0.891132	-4.64809	3.35026e-06	4.51795e-05
Unigene029075	159.521	1722.83	941.175	3.24959	0.699789	4.64368	3.42264e-06	4.61073e-05
Unigene023906	252.262	3665.99	1959.12	3.60252	0.777304	4.63463	3.57578e-06	4.79199e-05
Unigene024787	340.594	4532.69	2436.64	3.49835	0.756235	4.62601	3.72783e-06	4.98539e-05
Unigene021453	782.168	222.659	502.413	-1.78354	0.386145	-4.61883	3.85912e-06	5.15562e-05
Unigene022052	3469.3	266.491	1867.9	-3.47138	0.751797	-4.61744	3.88499e-06	5.18482e-05
Unigene001002	4027.46	125.115	2076.29	-4.46062	0.966227	-4.61653	3.90205e-06	5.19682e-05
Unigene000155	1774.39	396.72	1085.56	-2.11309	0.457808	-4.61568	3.9182e-06	5.21294e-05
Unigene030274	3.4406	36.1319	19.7863	3.21709	0.697341	4.61337	3.96193e-06	5.26027e-05
Unigene026752	112.451	2.16874	57.3101	-4.87541	1.05714	-4.6119	3.98997e-06	5.28661e-05
Unigene011132	31.0425	159.721	95.3817	2.2947	0.498154	4.60642	4.09665e-06	5.41683e-05
Unigene001890	6.86106	58.9086	32.8848	2.98039	0.647094	4.60581	4.10855e-06	5.42699e-05
Unigene019106	57.0394	12.462	34.7507	-2.14738	0.466579	-4.6024	4.17657e-06	5.49993e-05
Unigene016494	551.075	2715.05	1633.06	2.24292	0.488127	4.59496	4.32841e-06	5.68475e-05
Unigene031128	39.3314	258.758	149.045	2.62029	0.570264	4.59487	4.33019e-06	5.68475e-05
Unigene024384	116.701	1490.08	803.39	3.44511	0.750903	4.58796	4.47607e-06	5.85843e-05
Unigene016433	21.7928	89.1497	55.4713	1.99253	0.434513	4.58567	4.52531e-06	5.91686e-05
Unigene029258	2273.03	6205.48	4239.25	1.43393	0.313204	4.57826	4.68866e-06	6.11804e-05
Unigene025676	601.708	4827.62	2714.66	2.87624	0.628486	4.57647	4.72896e-06	6.16438e-05
Unigene021622	77.0542	0	38.5271	-6.22328	1.36062	-4.57387	4.78803e-06	6.22562e-05
Unigene026823	29785.8	10291.9	20038.9	-1.51553	0.331445	-4.5725	4.81936e-06	6.25692e-05
Unigene024333	154.572	1328.06	741.314	2.96148	0.648726	4.56506	4.99347e-06	6.45695e-05
Unigene026576	3778.16	71.2065	1924.68	-4.91198	1.07737	-4.55925	5.13361e-06	6.62488e-05
Unigene030979	864.237	5080.78	2972.51	2.47494	0.543081	4.55722	5.18359e-06	6.676e-05
Unigene021050	1342.38	389.309	865.847	-1.75759	0.38668	-4.54532	5.48514e-06	7.05733e-05
Unigene028237	221.015	11.9251	116.47	-3.86755	0.851539	-4.54184	5.57656e-06	7.1678e-05
Unigene007651	0.843135	19.0653	9.95423	4.05403	0.893153	4.53901	5.65188e-06	7.24294e-05
Unigene023239	21782.2	202564	112173	3.05815	0.674046	4.53701	5.7058e-06	7.29754e-05
Unigene030684	18.2085	0	9.10425	-5.34392	1.17826	-4.53543	5.74862e-06	7.33307e-05
Unigene029462	674.105	1419.23	1046.67	1.06726	0.235317	4.53539	5.74965e-06	7.33307e-05
Unigene023037	658.681	10737.7	5698.2	3.72282	0.820845	4.53536	5.75065e-06	7.33307e-05
Unigene027580	1555.37	4405.08	2980.22	1.48522	0.327629	4.53323	5.80895e-06	7.3855e-05
Unigene024616	554.207	14.6793	284.443	-4.59329	1.0134	-4.53256	5.82744e-06	7.40171e-05
Unigene024353	248.104	916.844	582.474	1.85356	0.40904	4.5315	5.85668e-06	7.42495e-05
Unigene015800	65.8166	17.4198	41.6182	-1.88324	0.416353	-4.52319	6.09146e-06	7.69159e-05
Unigene020197	117.225	31.0876	74.1561	-1.88263	0.416627	-4.51875	6.22066e-06	7.83172e-05
Unigene025415	40.9355	180.427	110.681	2.09755	0.46434	4.51727	6.26427e-06	7.87893e-05
Unigene026540	186.213	498.214	342.214	1.40539	0.311539	4.51112	6.4485e-06	8.07911e-05
Unigene031201	4.16575	60.6346	32.4002	3.60218	0.798633	4.51043	6.4697e-06	8.09781e-05
Unigene022412	290.032	835.936	562.984	1.50903	0.334957	4.50514	6.63293e-06	8.29406e-05
Unigene029165	1290.44	15116.4	8203.4	3.33577	0.740589	4.50422	6.66178e-06	8.31651e-05
Unigene024990	2525.45	6916.62	4721.04	1.43808	0.31965	4.49892	6.82988e-06	8.50643e-05
Unigene029297	3183.08	8727.13	5955.1	1.4396	0.32	4.49874	6.83576e-06	8.50643e-05
Unigene021221	4677.59	492.596	2585.09	-3.08074	0.68587	-4.49173	7.06482e-06	8.76608e-05
Unigene010398	479.378	209.341	344.36	-1.18593	0.264144	-4.48971	7.13188e-06	8.84079e-05
Unigene026856	156.19	1636.31	896.251	3.20022	0.713032	4.48818	7.18332e-06	8.89601e-05
Unigene026989	48.7499	277.783	163.266	2.43247	0.542229	4.48606	7.25525e-06	8.96785e-05
Unigene019717	432.539	988.613	710.576	1.18403	0.264591	4.47495	7.64284e-06	9.41084e-05
Unigene027982	3212.98	6985.64	5099.31	1.11328	0.248903	4.47274	7.72254e-06	9.49991e-05
Unigene023084	16.9796	58.1698	37.5747	1.74887	0.39202	4.46119	8.15066e-06	9.96948e-05
Unigene029678	9.62101	104.312	56.9663	3.23164	0.725064	4.45705	8.30964e-06	0.000101503
Unigene009557	137.084	38.9452	88.0145	-1.78408	0.400522	-4.45438	8.41352e-06	0.000102618
Unigene007954	19.6208	0	9.8104	-5.36579	1.20478	-4.45376	8.43798e-06	0.000102819
Unigene004738	43.2453	3.89774	23.5715	-3.28105	0.737437	-4.44927	8.61635e-06	0.000104794
Unigene009097	176.908	15.0812	95.9946	-3.32989	0.749861	-4.44067	8.96777e-06	0.000108658
Unigene021796	1460.31	335.353	897.834	-2.07346	0.467072	-4.43926	9.02688e-06	0.000109169
Unigene022154	0.597543	20.8672	10.7324	4.48274	1.01011	4.43787	9.08551e-06	0.000109775
Unigene020880	1208.89	3223.91	2216.4	1.40014	0.315592	4.43655	9.14108e-06	0.00011024
Unigene023519	3.04726	130.464	66.7556	4.68512	1.05624	4.43564	9.18009e-06	0.000110468
Unigene024978	325.259	1895.48	1110.37	2.45921	0.554438	4.43551	9.18565e-06	0.000110468
Unigene026578	125.093	2.38717	63.74	-4.85275	1.09416	-4.43514	9.20131e-06	0.000110553
Unigene022553	1226.38	203.041	714.711	-2.50649	0.566004	-4.4284	9.49367e-06	0.000113748
Unigene030762	934.713	7161.95	4048.33	2.80977	0.634643	4.42732	9.54098e-06	0.000114208
Unigene003816	108.586	29.0295	68.8079	-1.86799	0.422245	-4.42395	9.6914e-06	0.000115687
Unigene010770	140.18	34.0009	87.0907	-1.99644	0.451436	-4.42242	9.76027e-06	0.000116401
Unigene024531	1515.72	8535.89	5025.81	2.41396	0.546901	4.41389	1.0153e-05	0.000120861
Unigene013610	287.898	80.5472	184.223	-1.80585	0.409184	-4.4133	1.01807e-05	0.000120939
Unigene026717	6.84601	60.0443	33.4452	2.96479	0.671814	4.41312	1.01892e-05	0.000120939
Unigene028542	9225.11	967.325	5096.22	-3.08043	0.698018	-4.41312	1.01893e-05	0.000120939
Unigene015046	136.756	1515.64	826.198	3.26174	0.739128	4.41295	1.01971e-05	0.000120939
Unigene014866	21.257	97.1285	59.1927	2.13775	0.485304	4.40496	1.05802e-05	0.000125137
Unigene012413	133.247	36.461	84.8542	-1.83702	0.41737	-4.40143	1.07537e-05	0.000127074
Unigene015496	46.1638	0	23.0819	-5.91028	1.34367	-4.3986	1.08949e-05	0.000128624
Unigene004012	139.801	10.0991	74.95	-3.51596	0.799455	-4.39795	1.09276e-05	0.000128891
Unigene020972	42.9213	1.83966	22.3805	-4.06394	0.924174	-4.39737	1.09568e-05	0.000129118
Unigene030199	62.8517	561.825	312.338	2.99935	0.684153	4.38403	1.16504e-05	0.000136916
Unigene015610	6980.42	25678.4	16329.4	1.84413	0.420767	4.38278	1.17176e-05	0.000137455
Unigene024433	147.632	1734.2	940.918	3.32725	0.759553	4.38054	1.18386e-05	0.000138497
Unigene028101	43.3774	142.401	92.8894	1.69186	0.386601	4.37625	1.20739e-05	0.000140738
Unigene025672	575.56	159.064	367.312	-1.82155	0.416923	-4.36903	1.24801e-05	0.000145341
Unigene015807	2561.04	9698.46	6129.75	1.8833	0.431328	4.36628	1.26382e-05	0.000146917
Unigene016038	843.326	12724.1	6783.74	3.61261	0.829727	4.35397	1.33692e-05	0.000154856
Unigene028848	13.0491	205.093	109.071	3.6588	0.840797	4.35159	1.35157e-05	0.000156413
Unigene029757	1301.66	106.502	704.081	-3.37125	0.774914	-4.35049	1.35836e-05	0.000156918
Unigene027658	584.359	2456.39	1520.37	2.02369	0.465742	4.34509	1.39218e-05	0.00016068
Unigene022471	20.2224	1.10865	10.6655	-3.78333	0.872271	-4.33733	1.44224e-05	0.00016616
Unigene027019	2776.02	228.862	1502.44	-3.3603	0.775975	-4.33043	1.4882e-05	0.000170844
Unigene027430	2045.58	10892.6	6469.11	2.33779	0.539931	4.32979	1.4925e-05	0.000171187
Unigene022433	50.4061	4.88502	27.6455	-3.16831	0.733465	-4.31964	1.56281e-05	0.000178299
Unigene026586	394.719	2114.25	1254.49	2.34517	0.542974	4.31913	1.56648e-05	0.000178559
Unigene011864	241.829	504.056	372.942	1.05291	0.244185	4.31192	1.61845e-05	0.000183834
Unigene025493	1172.85	169.664	671.256	-2.674	0.620326	-4.31064	1.62785e-05	0.000184738
Unigene024835	731.569	167.22	449.394	-2.07799	0.482626	-4.30559	1.66542e-05	0.000188836
Unigene010442	113.366	29.847	71.6064	-1.88454	0.437773	-4.30483	1.67113e-05	0.000189151
Unigene030181	220.15	89.9154	155.033	-1.28044	0.297564	-4.30306	1.68456e-05	0.000190503
Unigene027405	101.845	5.16554	53.5052	-3.88817	0.903733	-4.30234	1.69002e-05	0.000190953
Unigene030611	26.6967	0	13.3484	-5.51679	1.28356	-4.29804	1.72316e-05	0.000194527
Unigene026068	389.901	1424.43	907.168	1.8334	0.427177	4.2919	1.77147e-05	0.000199806
Unigene012995	24.9495	90.3904	57.67	1.82217	0.425193	4.28551	1.8232e-05	0.000205281
Unigene031351	15.8985	127.843	71.871	2.86377	0.668566	4.28345	1.8402e-05	0.000207015
Unigene017589	407.756	105.639	256.697	-1.90793	0.445537	-4.28232	1.84951e-05	0.00020788
Unigene022721	530.088	2345.12	1437.6	2.09107	0.48855	4.28016	1.86762e-05	0.000209733
Unigene019461	130.723	9.13607	69.9294	-3.54252	0.827797	-4.27945	1.87353e-05	0.000210214
Unigene027598	2410.21	20341.9	11376.1	2.92091	0.682907	4.27717	1.89282e-05	0.000212193
Unigene029041	1097.35	4410.28	2753.81	1.96221	0.458969	4.27525	1.90925e-05	0.000213849
Unigene013635	110.657	20.6973	65.6771	-2.34267	0.548484	-4.27118	1.94444e-05	0.000217224
Unigene009864	1671.71	642.79	1157.25	-1.3641	0.319835	-4.26501	1.99898e-05	0.000222442
Unigene000949	18.5894	0.377643	9.48354	-4.63845	1.08758	-4.26492	1.99977e-05	0.000222442
Unigene024849	189.951	517.841	353.896	1.431	0.335681	4.26296	2.01735e-05	0.000224204
Unigene027426	4385.16	10962.4	7673.8	1.30888	0.307156	4.26129	2.03249e-05	0.000225692
Unigene027997	686.186	271.376	478.781	-1.32471	0.310923	-4.26059	2.03885e-05	0.000226204
Unigene010817	110.75	35.3902	73.0703	-1.61548	0.37971	-4.25451	2.09508e-05	0.000232242
Unigene020722	26.7499	0.377643	13.5638	-4.90171	1.15388	-4.24803	2.15656e-05	0.000238442
Unigene008863	121.442	25.922	73.6817	-2.16979	0.510913	-4.24688	2.16763e-05	0.000239051
Unigene027270	899.042	136.432	517.737	-2.60983	0.615481	-4.24032	2.23206e-05	0.000245526
Unigene004875	14.0631	0	7.03153	-5.02215	1.18462	-4.23946	2.24061e-05	0.000246257
Unigene012115	47.3053	8.16239	27.7339	-2.43836	0.575197	-4.23918	2.24334e-05	0.000246347
Unigene017892	189.752	1417.2	803.477	2.76633	0.653434	4.23352	2.30061e-05	0.000251657
Unigene020462	84.0815	20.9536	52.5176	-1.95956	0.462876	-4.23344	2.30146e-05	0.000251657
Unigene027510	5.65635	85.6237	45.64	3.59604	0.850045	4.23041	2.33267e-05	0.000254208
Unigene022099	42.5064	138.734	90.62	1.678	0.39761	4.22021	2.44072e-05	0.000265534
Unigene026251	54.3096	714.77	384.54	3.44115	0.815926	4.21747	2.47056e-05	0.000268327
Unigene004644	647.389	3071.97	1859.68	2.18208	0.517732	4.21469	2.50119e-05	0.000271425
Unigene016939	0	11.4262	5.71311	5.06574	1.20237	4.21314	2.51848e-05	0.000272843
Unigene017762	145.456	30.81	88.1331	-2.17241	0.515886	-4.21104	2.54203e-05	0.000275163
Unigene018593	55.9131	191.117	123.515	1.73782	0.41277	4.21014	2.55217e-05	0.000276028
Unigene025852	2431.44	7452.48	4941.96	1.59167	0.378108	4.20957	2.5586e-05	0.000276261
Unigene019093	175.648	42.4303	109.039	-2.00151	0.475611	-4.20829	2.57312e-05	0.000277596
Unigene023414	2167	31.6033	1099.3	-4.98145	1.18405	-4.20714	2.58624e-05	0.000278313
Unigene026025	706.591	3404.99	2055.79	2.20239	0.52449	4.19911	2.67964e-05	0.000287642
Unigene027608	328.425	1180.15	754.289	1.80928	0.431674	4.1913	2.77357e-05	0.000296491
Unigene024662	3720.36	10283.7	7002.05	1.44853	0.345759	4.18941	2.79682e-05	0.000298481
Unigene023086	346.947	10.3311	178.639	-4.38921	1.04906	-4.18395	2.86483e-05	0.000305311
Unigene023720	18.529	115.644	67.0864	2.54357	0.607942	4.1839	2.86555e-05	0.000305311
Unigene027269	21.5441	87.6955	54.6198	1.98004	0.47451	4.17281	3.00862e-05	0.000318973
Unigene021008	402.003	1069.79	735.895	1.39545	0.334914	4.1666	3.09177e-05	0.000326982
Unigene023353	13.287	0	6.64352	-4.94523	1.1873	-4.1651	3.11223e-05	0.000328876
Unigene026508	554.544	2383.56	1469.05	2.04935	0.49253	4.16086	3.17046e-05	0.000334208
Unigene025843	1193.26	144.271	668.768	-2.88748	0.69422	-4.15931	3.19208e-05	0.000335937
Unigene024383	830.241	4270.86	2550.55	2.28661	0.549864	4.15849	3.20351e-05	0.000336865
Unigene018993	27.1079	2.57067	14.8393	-3.15282	0.758935	-4.15427	3.26332e-05	0.000342331
Unigene024725	205.382	563.38	384.381	1.43641	0.346147	4.14971	3.3289e-05	0.000348063
Unigene027867	123.737	709.744	416.741	2.42764	0.585907	4.14339	3.42213e-05	0.000356653
Unigene024145	52.1049	160.048	106.076	1.59113	0.384305	4.14028	3.4689e-05	0.000361236
Unigene014099	335.604	3106.69	1721.15	3.02212	0.730742	4.13569	3.5389e-05	0.000368228
Unigene029514	798.832	2855.83	1827.33	1.80088	0.435878	4.13161	3.60227e-05	0.00037452
Unigene022997	61.3259	3.70356	32.5147	-3.67182	0.889996	-4.12565	3.69682e-05	0.000383422
Unigene024672	8.84067	37.653	23.2469	2.03843	0.494116	4.12541	3.70076e-05	0.000383522
Unigene003575	38.7997	138.245	88.5226	1.79169	0.434662	4.12204	3.75533e-05	0.000388865
Unigene022723	25470.9	6003.09	15737	-2.03088	0.494994	-4.10284	4.08108e-05	0.00041923
Unigene022323	248.763	685.405	467.084	1.44431	0.352601	4.09616	4.20066e-05	0.000430142
Unigene028586	1123.86	3380.65	2252.25	1.56473	0.382687	4.08879	4.33631e-05	0.000443328
Unigene027346	64.4305	324.716	194.573	2.25853	0.553844	4.07791	4.54417e-05	0.000463476
Unigene023522	68.8865	278.503	173.695	1.96754	0.482532	4.07753	4.5517e-05	0.000463878
Unigene023410	750.169	115.463	432.816	-2.58203	0.635556	-4.06263	4.85233e-05	0.000491023
Unigene011224	15.5932	0	7.7966	-5.01888	1.23635	-4.05942	4.91937e-05	0.000496637
Unigene005889	80.201	15.6909	47.946	-2.27017	0.559524	-4.05732	4.96384e-05	0.000499952
Unigene027698	6495.02	1836.6	4165.81	-1.78508	0.439992	-4.05707	4.96931e-05	0.000500112
Unigene022001	22.5617	94.5473	58.5545	2.01854	0.498308	4.05079	5.10442e-05	0.000512509
Unigene010682	1113.37	2247.51	1680.44	1.00661	0.248835	4.0453	5.22557e-05	0.000523857
Unigene025346	1694.82	15901.6	8798.19	3.03013	0.749103	4.045	5.23225e-05	0.000524119
Unigene021566	166.184	3.32594	84.7551	-4.66263	1.15323	-4.04309	5.27505e-05	0.000527587
Unigene020366	482.979	2204.74	1343.86	2.12631	0.526398	4.03936	5.35966e-05	0.000534804
Unigene026620	0.843135	14.7036	7.77335	3.69483	0.915058	4.03781	5.3953e-05	0.000537114
Unigene011092	622.79	18.6468	320.718	-4.34439	1.07689	-4.0342	5.47887e-05	0.000544172
Unigene029845	0	13.1552	6.5776	5.08519	1.26129	4.03173	5.53669e-05	0.000547806
Unigene006532	89.2384	30.3702	59.8043	-1.52714	0.379103	-4.02831	5.61794e-05	0.000554567
Unigene024629	506.669	198.025	352.347	-1.33981	0.333045	-4.02293	5.74798e-05	0.000566536
Unigene007029	31.0679	1.7911	16.4295	-3.673	0.914306	-4.01726	5.88794e-05	0.000579888
Unigene018143	160.81	778.116	469.463	2.20073	0.548899	4.00935	6.08862e-05	0.000599152
Unigene011270	242.428	1213.8	728.112	2.24531	0.560304	4.0073	6.14181e-05	0.000603508
Unigene025255	32.4894	0	16.2447	-5.46343	1.36379	-4.00607	6.17378e-05	0.000605726
Unigene031211	48.6299	160.07	104.35	1.69005	0.421999	4.00488	6.20484e-05	0.00060831
Unigene031178	573.195	2810.81	1692	2.21873	0.554187	4.00358	6.23914e-05	0.000611209
Unigene022931	86.0158	26.2512	56.1335	-1.6823	0.420697	-3.99883	6.36561e-05	0.000622651
Unigene029242	896.996	4143.01	2520	2.1401	0.535282	3.99807	6.38609e-05	0.000624181
Unigene016976	65.8717	19.2731	42.5724	-1.73007	0.433759	-3.98856	6.64766e-05	0.000648763
Unigene021219	28.335	81.9017	55.1183	1.51694	0.381112	3.98031	6.88257e-05	0.000669156
Unigene026071	1942.55	6386.77	4164.66	1.6848	0.423661	3.97678	6.98557e-05	0.000677637
Unigene002301	752.63	269.553	511.092	-1.45961	0.367404	-3.97276	7.10441e-05	0.00068813
Unigene027963	1921.85	4599.18	3260.51	1.24613	0.313748	3.97176	7.1343e-05	0.000689988
Unigene023226	14.6192	0.401905	7.51055	-4.34354	1.09468	-3.96787	7.25191e-05	0.000699787
Unigene018163	684.839	2668.92	1676.88	1.91422	0.482803	3.96481	7.34549e-05	0.000708287
Unigene015812	319.941	3683.19	2001.57	3.25799	0.822395	3.96159	7.44534e-05	0.0007165
Unigene022345	10.9266	0	5.46332	-4.7103	1.18901	-3.96152	7.44733e-05	0.0007165
Unigene019133	308.22	131.027	219.623	-1.2222	0.309578	-3.94795	7.88241e-05	0.000754978
Unigene024063	72.5476	535.821	304.185	2.73293	0.692809	3.9447	7.98983e-05	0.000764132
Unigene026424	1027.31	13747.4	7387.35	3.42235	0.868398	3.94099	8.11459e-05	0.000773767
Unigene029927	493.152	3550.54	2021.85	2.70194	0.685657	3.94066	8.12572e-05	0.000774042
Unigene015730	15.0102	0	7.50511	-4.93342	1.25585	-3.92835	8.55291e-05	0.000811362
Unigene011198	1648.37	56.9943	852.681	-4.18403	1.06533	-3.92746	8.58467e-05	0.000813725
Unigene030620	4639.25	38630.4	21634.8	2.87737	0.73266	3.9273	8.59044e-05	0.000813725
Unigene026400	60.3445	217.376	138.86	1.81141	0.461344	3.92638	8.62332e-05	0.000815683
Unigene029662	2154.53	12833.2	7493.85	2.46486	0.627809	3.92613	8.63251e-05	0.000815911
Unigene006744	233.935	568.939	401.437	1.26955	0.323575	3.92351	8.72676e-05	0.00082301
Unigene030694	3577.16	302.539	1939.85	-3.28296	0.836902	-3.92275	8.75439e-05	0.000823808
Unigene016931	387.377	1120.65	754.012	1.50826	0.384525	3.92239	8.76756e-05	0.000824445
Unigene030766	27312.1	108998	68154.9	1.94462	0.495805	3.92215	8.77617e-05	0.000824653
Unigene019030	42.5983	258.833	150.715	2.49092	0.635354	3.92053	8.8356e-05	0.000829633
Unigene028767	7.86047	57.0748	32.4676	2.71805	0.694122	3.91582	9.00991e-05	0.000843082
Unigene006498	7.3958	122.571	64.9834	3.64373	0.930527	3.91577	9.01153e-05	0.000843082
Unigene014762	0	9.01476	4.50738	4.75489	1.21781	3.90447	9.44309e-05	0.0008809
Unigene010506	115.005	33.0971	74.051	-1.75942	0.450652	-3.90417	9.45499e-05	0.000881372
Unigene014344	218.617	440.701	329.659	1.00327	0.257008	3.90366	9.47495e-05	0.000882594
Unigene022486	428.426	1711.44	1069.93	1.94546	0.498578	3.90202	9.53941e-05	0.000887317
Unigene025033	310.681	43.3284	177.005	-2.69594	0.690976	-3.90164	9.55448e-05	0.000888077
Unigene017679	119.901	323.237	221.569	1.40977	0.36217	3.89256	9.91929e-05	0.000918015
Unigene030386	1133.54	10599.3	5866.41	3.01092	0.773806	3.89106	9.98089e-05	0.000922391
Unigene029288	17.7195	55.1352	36.4273	1.59779	0.410713	3.89027	0.000100132	0.000924711
Unigene022437	6.02319	56.6806	31.3519	3.01901	0.77653	3.88782	0.000101149	0.000933436
Unigene000268	548.298	256.67	402.484	-1.08577	0.279301	-3.88746	0.000101297	0.000934137
Unigene029494	295.588	77.6236	186.606	-1.88012	0.484757	-3.87848	0.000105112	0.000966546
Unigene021954	0.298772	11.3049	5.80182	4.33415	1.1176	3.87809	0.000105281	0.000966728
Unigene024422	565.354	1831.72	1198.54	1.66303	0.429145	3.87523	0.000106524	0.000976057
Unigene004605	54.2138	0.353364	27.2836	-5.10738	1.32104	-3.8662	0.000110546	0.00101003
Unigene019339	104.323	211.795	158.059	1.01694	0.263143	3.86462	0.000111264	0.00101516
Unigene009411	71.7566	17.6383	44.6974	-1.97442	0.511243	-3.86199	0.000112467	0.00102541
Unigene008667	49.0142	17.0423	33.0282	-1.50451	0.389759	-3.86011	0.000113337	0.0010318
Unigene021519	13.0191	74.1247	43.5719	2.40904	0.624091	3.86008	0.000113352	0.0010318
Unigene025751	694.222	2600.42	1647.32	1.85856	0.481497	3.85995	0.000113408	0.0010318
Unigene020719	134.413	10.9757	72.6946	-3.31347	0.858601	-3.85915	0.000113784	0.00103308
Unigene019889	368.537	2801.99	1585.26	2.76195	0.716147	3.85669	0.000114935	0.00104201
Unigene017314	64.7529	10.1341	37.4435	-2.56018	0.663884	-3.85637	0.000115085	0.00104264
Unigene023504	16.1081	177.355	96.7314	3.19749	0.829571	3.8544	0.000116016	0.00105034
Unigene021215	402.395	2013.14	1207.77	2.23848	0.581091	3.8522	0.000117059	0.00105801
Unigene024675	35.5645	0.377643	17.9711	-4.88008	1.26686	-3.8521	0.00011711	0.00105801
Unigene026013	206.065	76.6984	141.382	-1.40435	0.364629	-3.85144	0.000117424	0.00106011
Unigene012566	73.7213	9.3682	41.5447	-2.80077	0.727614	-3.84925	0.000118478	0.00106602
Unigene020756	126.608	45.1845	85.8964	-1.46278	0.380186	-3.84753	0.000119313	0.00107266
Unigene014079	17.2223	0.377643	8.79995	-4.41978	1.1503	-3.84227	0.000121901	0.00109287
Unigene028669	2618.31	182.931	1400.62	-3.47825	0.906347	-3.83766	0.000124215	0.00110976
Unigene028813	3.98497	29.1888	16.5869	2.71711	0.708067	3.83736	0.000124364	0.00111032
Unigene025506	0	13.2522	6.62612	4.98758	1.30002	3.83654	0.000124779	0.00111325
Unigene028583	103.301	23.2787	63.2898	-2.08518	0.543586	-3.83598	0.000125063	0.00111502
Unigene032553	0	16.1655	8.08275	5.10885	1.33461	3.82798	0.000129197	0.00114554
Unigene027498	949.136	138.605	543.871	-2.63317	0.688147	-3.82646	0.000129998	0.00115184
Unigene029079	28.7798	0.377643	14.5787	-4.73804	1.24219	-3.81427	0.000136586	0.00120195
Unigene025964	10610.7	34583.8	22597.3	1.67013	0.437892	3.81402	0.000136725	0.00120236
Unigene026263	27.3416	87.8983	57.6199	1.64977	0.433147	3.8088	0.000139641	0.00122383
Unigene018457	19.9813	0.731008	10.3561	-4.03336	1.06068	-3.80262	0.000143173	0.00125308
Unigene004776	824.098	357.421	590.759	-1.19235	0.313641	-3.80164	0.000143742	0.00125721
Unigene024066	1555.97	3311.59	2433.78	1.08072	0.284329	3.80095	0.000144144	0.00125987
Unigene007816	419.344	78.0502	248.697	-2.32747	0.613169	-3.7958	0.000147169	0.0012837
Unigene017447	44.8823	9.72151	27.3019	-2.13068	0.561745	-3.79297	0.000148855	0.00129665
Unigene031049	2285.07	8533.91	5409.49	1.85295	0.488766	3.79107	0.000149997	0.00130395
Unigene024545	148.101	505.456	326.779	1.7311	0.456741	3.7901	0.000150584	0.00130817
Unigene014411	2102.78	442.279	1272.53	-2.17038	0.572704	-3.78971	0.000150823	0.00130937
Unigene025159	13.2999	0	6.64996	-4.77145	1.26115	-3.78342	0.000154687	0.00133931
Unigene024446	167.336	62.3587	114.847	-1.406	0.37177	-3.78189	0.000155641	0.00134575
Unigene001759	62.7238	13.3144	38.0191	-2.1592	0.572011	-3.77475	0.000160168	0.00138305
Unigene010061	2058.11	73.6637	1065.89	-4.10662	1.08824	-3.77363	0.000160889	0.00138741
Unigene021571	21.6609	64.3927	43.0268	1.54098	0.408564	3.7717	0.00016214	0.0013954
Unigene006384	399.427	83.3714	241.399	-2.17928	0.577883	-3.77113	0.000162507	0.00139762
Unigene006243	159.782	51.5423	105.662	-1.60124	0.424631	-3.77091	0.000162654	0.00139795
Unigene007681	3002.85	13075.2	8039.02	2.05508	0.545114	3.77	0.000163247	0.00140212
Unigene016676	5.78706	34.7212	20.2541	2.45566	0.651497	3.76926	0.000163729	0.00140439
Unigene026648	45.7567	160.046	102.901	1.76386	0.46877	3.76274	0.00016806	0.00143867
Unigene014997	288.496	74.446	181.471	-1.90147	0.506137	-3.75683	0.000172077	0.00146915
Unigene017573	24.3244	135.998	80.1611	2.37492	0.633245	3.7504	0.00017655	0.00150137
Unigene018921	192.321	29.213	110.767	-2.57852	0.688068	-3.74747	0.000178625	0.00151502
Unigene015712	2173.74	4847.28	3510.51	1.14563	0.305736	3.7471	0.000178889	0.00151626
Unigene027388	22.498	238.198	130.348	3.13564	0.838596	3.73916	0.000184639	0.00155579
Unigene022624	1147.67	3282.04	2214.85	1.49047	0.398874	3.73668	0.000186465	0.00156913
Unigene014071	303.04	50.3472	176.694	-2.46603	0.661776	-3.72638	0.000194248	0.00162719
Unigene027374	42.1876	216.338	129.263	2.26434	0.607878	3.72499	0.000195323	0.00163513
Unigene017479	97.9113	20.2468	59.079	-2.18998	0.588232	-3.72299	0.000196875	0.00164705
Unigene020328	199.255	91.1834	145.219	-1.11668	0.300111	-3.72088	0.000198532	0.00165984
Unigene023804	297.509	79.9135	188.711	-1.84602	0.496259	-3.71987	0.000199324	0.00166539
Unigene015564	24.684	3.3502	14.0171	-2.69715	0.725543	-3.71743	0.000201261	0.00167939
Unigene004527	244.608	46.0067	145.308	-2.31318	0.622509	-3.7159	0.000202485	0.00168851
Unigene020963	41.4893	4.885	23.1871	-2.87981	0.775691	-3.71257	0.000205162	0.00170752
Unigene024115	45.0959	1040.41	542.755	3.91875	1.05568	3.71205	0.000205587	0.00170995
Unigene024336	12986.7	64928.4	38957.5	2.23147	0.6015	3.70985	0.000207384	0.00172379
Unigene013298	2900.15	643.945	1772.05	-2.09671	0.565539	-3.70745	0.000209358	0.00173636
Unigene019888	160.783	461.037	310.91	1.49306	0.403023	3.70465	0.000211685	0.00175388
Unigene025275	49.6614	181.714	115.687	1.82779	0.494031	3.69974	0.000215819	0.00177946
Unigene005247	34.5123	91.2777	62.895	1.38635	0.374723	3.69967	0.000215876	0.00177946
Unigene014861	26.7687	0	13.3843	-5.14817	1.39173	-3.69912	0.000216349	0.00178222
Unigene023332	193.436	75.0557	134.246	-1.34533	0.363912	-3.69685	0.000218295	0.00179595
Unigene013060	188.84	676.317	432.579	1.79411	0.485482	3.69553	0.000219429	0.00180413
Unigene010217	89.9284	17.6034	53.7659	-2.25924	0.611489	-3.69465	0.000220186	0.0018092
Unigene031282	201.575	2335.87	1268.72	3.22722	0.875352	3.68677	0.000227121	0.0018579
Unigene013797	2604.44	848.787	1726.61	-1.58602	0.430556	-3.68366	0.00022991	0.00187595
Unigene019823	17.9937	156.302	87.1477	2.89755	0.789971	3.66793	0.000244526	0.00198891
Unigene029433	1640.03	12181.6	6910.82	2.71769	0.741695	3.66416	0.000248151	0.00201577
Unigene012765	65.1729	20.9778	43.0754	-1.60215	0.437643	-3.66086	0.000251368	0.00203302
Unigene018597	165.048	40.8955	102.972	-1.9512	0.533545	-3.65706	0.000255129	0.00206085
Unigene001578	21.0243	109.842	65.4329	2.28985	0.627362	3.64997	0.000262271	0.00211061
Unigene023915	415.153	1061.21	738.184	1.33467	0.365718	3.64944	0.000262813	0.00211365
Unigene025196	53.0744	189.016	121.045	1.78268	0.488609	3.64848	0.000263794	0.00212022
Unigene023003	32.6745	427.122	229.898	3.34991	0.919083	3.64484	0.000267555	0.0021451
Unigene004781	71.2023	26.6045	48.9034	-1.40457	0.385858	-3.64012	0.000272507	0.00217668
Unigene014814	82.2777	184.279	133.278	1.14828	0.316132	3.63227	0.000280937	0.00223985
Unigene030537	72.8127	463.921	268.367	2.52977	0.697143	3.62877	0.000284773	0.00226903
Unigene015514	647.464	30.742	339.103	-3.81164	1.05139	-3.62533	0.000288597	0.00229667
Unigene016483	352.668	1223.32	787.991	1.75031	0.482961	3.62412	0.000289952	0.00230602
Unigene025841	54.1625	153.771	103.967	1.47811	0.408198	3.62107	0.000293392	0.00233051
Unigene021311	11.115	50.2501	30.6826	2.10784	0.582165	3.62069	0.000293817	0.00233244
Unigene028822	868.582	358.883	613.732	-1.25938	0.348229	-3.61652	0.000298586	0.00236593
Unigene025157	141.558	742.709	442.133	2.28839	0.633528	3.61214	0.000303675	0.00240478
Unigene019371	82.7699	196.714	139.742	1.23592	0.342381	3.60979	0.000306446	0.00242523
Unigene011663	82.5186	21.5875	52.053	-1.87404	0.51967	-3.60621	0.000310707	0.00245706
Unigene001266	79.7963	24.0474	51.9218	-1.68998	0.468645	-3.60609	0.000310849	0.00245706
Unigene021739	159.801	1435.08	797.438	2.93263	0.813394	3.60542	0.000311652	0.0024619
Unigene010108	76.6315	20.3332	48.4824	-1.85311	0.514156	-3.60417	0.000313153	0.00247073
Unigene024289	180.965	790.257	485.611	2.05203	0.570207	3.59874	0.000319758	0.00251208
Unigene029162	10618.7	25841.6	18230.2	1.26642	0.352344	3.59426	0.000325314	0.00255042
Unigene026516	432.276	1012.07	722.173	1.2122	0.337299	3.59385	0.000325824	0.00255196
Unigene006835	5260.17	20031.6	12645.9	1.87328	0.521337	3.59322	0.000326621	0.00255665
Unigene025613	194.117	1204.69	699.405	2.4952	0.69489	3.59078	0.00032969	0.00257598
Unigene024491	452.17	2590.41	1521.29	2.39582	0.668975	3.58133	0.000341847	0.00265292
Unigene007836	198.878	1288.37	743.623	2.54645	0.711887	3.57704	0.000347509	0.00269236
Unigene011277	28.4688	7.02948	17.7491	-1.93927	0.542179	-3.5768	0.000347825	0.00269319
Unigene016687	1762.15	10048.3	5905.24	2.38964	0.668241	3.57602	0.00034887	0.00269804
Unigene024364	1381.39	3568.36	2474.88	1.34865	0.377281	3.57466	0.000350685	0.00270739
Unigene016287	39.3416	174.046	106.694	2.07028	0.579294	3.5738	0.000351836	0.00271284
Unigene026242	124.545	293.028	208.787	1.22017	0.341528	3.57269	0.000353333	0.00272113
Unigene021915	297.417	2200.76	1249.09	2.70468	0.7572	3.57195	0.000354331	0.00272718
Unigene000909	37.7372	1.88818	19.8127	-3.73562	1.04636	-3.5701	0.000356839	0.00274485
Unigene019025	24.6085	1.83966	13.2241	-3.33162	0.934057	-3.56682	0.000361334	0.00277116
Unigene001926	62.3858	19.2352	40.8105	-1.66278	0.466439	-3.56484	0.000364081	0.00278606
Unigene023858	946.796	4864.71	2905.75	2.25853	0.634023	3.56221	0.000367739	0.00281192
Unigene026098	87.2736	719.046	403.16	2.82907	0.794872	3.55915	0.000372054	0.00283986
Unigene023399	235.015	34.9882	135.001	-2.58774	0.727445	-3.5573	0.00037468	0.00285652
Unigene024732	28.2666	95.9655	62.116	1.71416	0.482412	3.55331	0.00038041	0.00289734
Unigene012434	315.591	135.224	225.408	-1.20736	0.33979	-3.55326	0.000380484	0.00289734
Unigene030155	2396.3	216.394	1306.35	-3.15713	0.888587	-3.55298	0.000380893	0.00289874
Unigene024469	40.8613	145.093	92.9773	1.7752	0.501112	3.54253	0.000396306	0.00300893
Unigene015342	14.5749	0	7.28743	-4.69547	1.32789	-3.53603	0.000406187	0.00307197
Unigene006724	1564.17	4914.82	3239.49	1.61524	0.4568	3.53599	0.000406246	0.00307197
Unigene012347	39.1354	227.793	133.464	2.40967	0.681723	3.53467	0.000408281	0.00308532
Unigene015659	16.0101	0.779548	8.39483	-3.74058	1.0584	-3.53419	0.000409033	0.00308919
Unigene012447	18.7116	2.26583	10.4887	-2.82155	0.800068	-3.52664	0.000420866	0.00316742
Unigene024448	14590.6	2867.21	8728.92	-2.24454	0.636551	-3.5261	0.000421733	0.00317211
Unigene027738	284.863	2644.8	1464.83	2.95949	0.840317	3.52188	0.000428504	0.0032174
Unigene010097	29.3872	4.41029	16.8988	-2.56022	0.728192	-3.51586	0.000438337	0.00327407
Unigene029815	1687.37	11914.5	6800.93	2.6439	0.752125	3.51524	0.000439359	0.0032798
Unigene022567	4516.53	13064.1	8790.31	1.50265	0.428485	3.50689	0.000453379	0.00336497
Unigene018511	12.9873	75.2228	44.1051	2.4064	0.68773	3.49904	0.000466936	0.00345962
Unigene016986	32.8624	157.308	95.0853	2.16905	0.620139	3.49768	0.000469329	0.00347335
Unigene026411	2101.8	8574.78	5338.29	1.96019	0.561152	3.49315	0.000477366	0.00352676
Unigene019953	134.213	40.9927	87.6027	-1.67065	0.479654	-3.48302	0.000495789	0.00364615
Unigene025009	596.924	4296.91	2446.92	2.66348	0.764832	3.48244	0.000496864	0.0036499
Unigene020919	93.9688	31.5031	62.7359	-1.54365	0.443427	-3.48117	0.000499231	0.00366519
Unigene025722	3577.02	10676.7	7126.85	1.54479	0.444164	3.47797	0.000505229	0.00370291
Unigene023146	30.3228	107.584	68.9533	1.77257	0.509924	3.47615	0.000508663	0.00372595
Unigene027994	283.062	1100.46	691.763	1.89669	0.545723	3.47555	0.000509799	0.00373137
Unigene027362	143.58	9.8292	76.7048	-3.42939	0.987424	-3.47306	0.000514551	0.00376268
Unigene022147	84.463	195.478	139.971	1.19355	0.344088	3.46874	0.000522902	0.00381941
Unigene029839	177.731	1484.35	831.041	2.8336	0.8172	3.46745	0.000525429	0.00383569
Unigene024681	232.587	2335.78	1284.18	3.0375	0.877007	3.46348	0.000533238	0.00388171
Unigene023178	80.3584	181.563	130.961	1.1585	0.334673	3.46159	0.000536994	0.00390464
Unigene021397	5385.66	510.997	2948.33	-3.08924	0.892549	-3.46114	0.000537893	0.00390719
Unigene023800	162.724	334.242	248.483	1.03046	0.297726	3.46111	0.000537951	0.00390719
Unigene029593	7357.4	21902.8	14630.1	1.5408	0.44615	3.45355	0.000553264	0.00399814
Unigene020156	530.024	4314	2422.01	2.80238	0.811638	3.45274	0.000554921	0.00400787
Unigene019395	9.22223	0	4.61112	-4.35452	1.26364	-3.44601	0.000568923	0.0041044
Unigene027268	5214.96	21491.1	13353	1.9712	0.572863	3.44097	0.000579631	0.00416998
Unigene010401	388.031	2499.14	1443.59	2.52668	0.73653	3.43052	0.00060242	0.00431227
Unigene029677	254.438	2511.63	1383.04	3.01352	0.878978	3.42843	0.000607078	0.00433838
Unigene025473	144.314	2071.34	1107.83	3.39867	0.992174	3.42548	0.000613717	0.00437613
Unigene025050	1955.85	5013.15	3484.5	1.33606	0.390979	3.41721	0.000632672	0.00448894
Unigene022709	26.1877	110.345	68.2666	1.99228	0.583045	3.41702	0.000633104	0.00448954
Unigene020915	4549.65	10302.3	7425.99	1.16478	0.341478	3.41098	0.00064729	0.00458005
Unigene012124	24.4475	59.7046	42.076	1.26255	0.370439	3.40826	0.000653785	0.00462094
Unigene012336	5.62751	30.1488	17.8882	2.27575	0.667942	3.40711	0.000656542	0.00463534
Unigene009034	750.469	122.871	436.67	-2.46019	0.722245	-3.40631	0.000658467	0.00464639
Unigene027347	1.1185	40.207	20.6627	4.12811	1.21241	3.40489	0.000661905	0.00466554
Unigene024406	1024.8	243.94	634.372	-1.99403	0.587011	-3.39693	0.000681464	0.0047851
Unigene017615	223.177	51.0917	137.134	-2.04501	0.602059	-3.39669	0.000682053	0.00478662
Unigene022234	1221.3	350.425	785.863	-1.75035	0.515484	-3.39555	0.000684899	0.00480137
Unigene015068	48.2519	9.62446	28.9382	-2.21104	0.652082	-3.39073	0.000697058	0.004876
Unigene026997	6.59205	30.5401	18.5661	2.14261	0.632347	3.38834	0.000703165	0.00490011
Unigene018568	822.626	7783.06	4302.84	2.95974	0.875953	3.37889	0.0007278	0.00504995
Unigene019712	20.3957	110.572	65.4838	2.31149	0.684953	3.37466	0.000739058	0.00511155
Unigene018935	24.6318	1.20572	12.9188	-3.70632	1.09887	-3.37285	0.00074395	0.00513988
Unigene022116	3230.96	6844.3	5037.63	1.07149	0.318429	3.36493	0.000765635	0.00527838
Unigene021558	796.166	1708.17	1252.17	1.08926	0.323993	3.36199	0.000773834	0.00532352
Unigene011442	38.3994	8.16241	23.2809	-2.12589	0.633325	-3.35671	0.00078876	0.00540888
Unigene008859	327.119	110.802	218.961	-1.52674	0.455523	-3.35163	0.000803383	0.00549163
Unigene015222	46.2977	97.4411	71.8694	1.05815	0.316008	3.34848	0.000812553	0.00554256
Unigene015830	132.913	31.8673	82.3901	-1.98507	0.593002	-3.3475	0.000815437	0.00555635
Unigene027851	2662.97	8418.56	5540.77	1.61941	0.483821	3.34713	0.000816539	0.00556092
Unigene023300	12.3622	0	6.18111	-4.47846	1.33971	-3.34286	0.000829201	0.00563524
Unigene025233	247.93	557.593	402.761	1.15435	0.345519	3.34091	0.00083505	0.00567201
Unigene026137	114.355	1674.24	894.296	3.39582	1.01766	3.33689	0.000847214	0.00573951
Unigene013223	9568.15	31288	20428.1	1.66417	0.498879	3.33581	0.000850506	0.00575356
Unigene019443	69.0439	300.158	184.601	2.03593	0.610333	3.33577	0.000850627	0.00575356
Unigene015726	2218.67	6946.66	4582.67	1.60623	0.481543	3.33558	0.000851202	0.00575443
Unigene017949	792.6	2664.26	1728.43	1.70067	0.51021	3.33328	0.000858287	0.00578413
Unigene025620	317.629	3431.58	1874.6	3.09261	0.928647	3.33023	0.000867748	0.00583873
Unigene011854	822.622	1834.71	1328.67	1.14267	0.343263	3.32883	0.000872116	0.00586506
Unigene022292	88.6367	11.4262	50.0315	-2.7353	0.82214	-3.32704	0.000877732	0.00589975
Unigene026559	825.881	2341.67	1583.77	1.47244	0.442852	3.32491	0.000884479	0.00593582
Unigene025133	9.71884	38.2036	23.9612	1.8987	0.571336	3.32327	0.000889683	0.00596453
Unigene011406	101.837	4.59374	53.2151	-3.742	1.12839	-3.31624	0.000912368	0.00608812
Unigene005207	136.013	372.812	254.413	1.42707	0.430391	3.31576	0.000913944	0.00609548
Unigene024719	437.898	5244.77	2841.33	3.19424	0.964574	3.31156	0.00092778	0.00617858
Unigene000432	2062.11	10076.3	6069.19	2.18077	0.659259	3.30792	0.00093993	0.0062454
Unigene028797	282.321	6811.59	3546.95	3.81981	1.15479	3.30781	0.000940297	0.0062454
Unigene023923	786.626	3033.69	1910.16	1.88004	0.568506	3.30698	0.00094306	0.0062573
Unigene017797	28.8869	1.41346	15.1502	-3.64516	1.1038	-3.30238	0.000958667	0.00633152
Unigene027862	158.304	3.47158	80.8879	-4.23265	1.28467	-3.29474	0.000985131	0.006493
Unigene025765	12.3374	203.923	108.13	3.49231	1.06057	3.29287	0.000991701	0.00652296
Unigene028983	208.027	647.571	427.799	1.59788	0.486198	3.28648	0.00101447	0.00665953
Unigene020705	4813.49	1376.87	3095.18	-1.75107	0.532812	-3.28647	0.00101453	0.00665953
Unigene022527	48.1666	143.29	95.7282	1.53327	0.467112	3.28245	0.00102909	0.00674166
Unigene024715	71.3264	226.82	149.073	1.62661	0.495548	3.28244	0.00102913	0.00674166
Unigene013735	54350.1	166681	110516	1.57718	0.480689	3.28107	0.00103413	0.00676411
Unigene015088	97.5186	20.5274	59.023	-2.14008	0.65322	-3.2762	0.00105216	0.00686112
Unigene028628	26.9724	5.59176	16.2821	-2.16133	0.66039	-3.27281	0.00106482	0.00692968
Unigene029688	31.1867	218.676	124.932	2.61132	0.79793	3.27262	0.00106555	0.00693094
Unigene010619	356.498	1356.75	856.625	1.86099	0.568827	3.27163	0.0010693	0.0069518
Unigene031433	11.8885	0	5.94427	-4.41485	1.35049	-3.26907	0.00107903	0.00700448
Unigene027278	138.494	12.7183	75.606	-3.08639	0.946354	-3.26135	0.00110884	0.00716188
Unigene019165	117.498	54.5283	86.0131	-1.08986	0.334292	-3.26021	0.00111328	0.00717982
Unigene027078	41.9569	183.04	112.499	2.03541	0.624614	3.25867	0.00111935	0.00721175
Unigene016400	87.9963	24.6921	56.3442	-1.77942	0.546684	-3.25494	0.00113418	0.00729995
Unigene027155	3200.86	10094.7	6647.77	1.61374	0.496266	3.25177	0.00114689	0.00736342
Unigene017158	5.23091	58.5154	31.8732	3.09857	0.953046	3.25123	0.00114907	0.00737373
Unigene013934	20.2239	0.706729	10.4653	-3.85803	1.1871	-3.24996	0.0011542	0.0073993
Unigene024211	322.268	42.2061	182.237	-2.70594	0.832988	-3.24848	0.00116024	0.00743059
Unigene006589	6307.55	15446.1	10876.8	1.27128	0.391804	3.24468	0.00117583	0.0075155
Unigene022029	2.05311	17.3606	9.70685	2.83132	0.874079	3.2392	0.00119866	0.00763873
Unigene010032	89.7264	9.22244	49.4744	-2.96161	0.915763	-3.23404	0.00122053	0.00776277
Unigene024221	50.1121	256.295	153.204	2.23282	0.690596	3.23318	0.00122419	0.00777834
Unigene029892	0.736774	11.6825	6.20965	3.34361	1.03451	3.23207	0.00122897	0.00780101
Unigene022555	319.086	905.355	612.22	1.47189	0.455829	3.22903	0.0012421	0.00787276
Unigene006769	18.8243	130.302	74.5629	2.58816	0.805255	3.21408	0.00130862	0.0082578
Unigene015666	103.051	29.3965	66.2238	-1.74789	0.543946	-3.21336	0.00131192	0.00827053
Unigene026153	1502.38	3377.95	2440.17	1.153	0.358843	3.21309	0.00131316	0.0082722
Unigene020929	16.9534	326.582	171.768	3.6018	1.12211	3.20986	0.001328	0.00835558
Unigene024442	155.32	1125.07	640.194	2.64045	0.822735	3.20936	0.00133033	0.00836612
Unigene017007	1473.61	4548.63	3011.12	1.58412	0.493768	3.20823	0.00133555	0.00838699
Unigene016601	46.449	16.0442	31.2466	-1.49016	0.464584	-3.20751	0.00133892	0.00840288
Unigene012208	100.949	34.6212	67.785	-1.50865	0.472057	-3.1959	0.00139394	0.00868566
Unigene009906	1592.92	392.079	992.501	-1.94161	0.607894	-3.19398	0.00140324	0.00873095
Unigene013736	235.522	86.0179	160.77	-1.42111	0.445536	-3.18967	0.00142436	0.00884958
Unigene000212	1466.36	7758.68	4612.52	2.26982	0.712729	3.18469	0.0014491	0.0089816
Unigene024897	57.6836	13.9241	35.8038	-1.96278	0.616594	-3.18326	0.00145628	0.00901737
Unigene030531	9.95297	0	4.97648	-4.25048	1.33532	-3.18312	0.00145696	0.00901737
Unigene014610	683.647	306.446	495.046	-1.14166	0.358813	-3.18177	0.00146376	0.00905506
Unigene025439	4516.17	9382.68	6949.42	1.04302	0.32798	3.18015	0.00147199	0.00909289
Unigene024366	4.61864	27.8694	16.244	2.4292	0.764331	3.1782	0.00148193	0.00914557
Unigene025096	1596.93	9386.77	5491.85	2.39493	0.754343	3.17485	0.00149913	0.00924728
Unigene000675	276.347	1875.99	1076.17	2.56171	0.808415	3.1688	0.00153068	0.00940587
Unigene006908	168.437	56.036	112.237	-1.5496	0.489094	-3.16831	0.00153329	0.00941742
Unigene017249	853.871	5164.59	3009.23	2.42761	0.766882	3.16555	0.00154788	0.00949796
Unigene013371	250.087	567.507	408.797	1.16469	0.368093	3.16411	0.00155557	0.00954063
Unigene017444	17.5868	3.77638	10.6816	-2.1072	0.668526	-3.152	0.00162155	0.0098982
Unigene013494	16.5872	2.59493	9.59106	-2.47741	0.786327	-3.15062	0.00162927	0.00994062
Unigene024038	45.7733	414.887	230.33	2.87638	0.91365	3.14823	0.0016426	0.010003
Unigene028239	1071.09	6045.69	3558.39	2.34397	0.745335	3.14486	0.00166165	0.0100904
Unigene027558	73628.3	214428	144028	1.50477	0.478524	3.1446	0.00166316	0.0100949
Unigene027184	1288.97	4090.26	2689.62	1.61877	0.515583	3.13968	0.00169131	0.0102434
Unigene008941	12.767	1.5591	7.16306	-2.78446	0.888333	-3.13448	0.00172159	0.0104005
Unigene026656	488.106	3898.39	2193.25	2.73834	0.873662	3.13432	0.00172251	0.0104012
Unigene008197	7390.8	16160	11775.4	1.11369	0.355404	3.1336	0.00172679	0.0104195
Unigene027371	33.968	0	16.984	-4.63317	1.47858	-3.13353	0.00172715	0.0104195
Unigene027728	163.465	76.6984	120.082	-1.07963	0.344939	-3.12992	0.00174855	0.0105288
Unigene026418	269.341	1552.97	911.155	2.36723	0.757088	3.12675	0.00176748	0.010628
Unigene023615	196.29	834.166	515.228	1.99511	0.639653	3.11906	0.0018143	0.0108689
Unigene032394	362.159	2686.06	1524.11	2.65427	0.851306	3.11787	0.00182161	0.0108975
Unigene029411	1398.69	4832.79	3115.74	1.72985	0.555889	3.11186	0.00185916	0.0110913
Unigene024143	247.386	600.059	423.723	1.25698	0.403973	3.11154	0.00186116	0.0110961
Unigene023663	43.474	5.40832	24.4412	-2.74308	0.885435	-3.098	0.0019483	0.0115271
Unigene006208	25.5694	207.974	116.772	2.75165	0.888406	3.09728	0.00195303	0.0115464
Unigene029449	276.434	2607.48	1441.96	2.90787	0.939514	3.09508	0.0019676	0.0116252
Unigene000923	197.812	570.021	383.916	1.48911	0.481604	3.09199	0.0019882	0.0117255
Unigene019792	550.43	4552.05	2551.24	2.76837	0.896588	3.08767	0.00201734	0.0118702
Unigene009634	591.733	1485.56	1038.64	1.30298	0.422312	3.08536	0.00203306	0.0119463
Unigene019385	235.871	2278.27	1257.07	2.92943	0.950697	3.08135	0.00206065	0.0120699
Unigene023973	24.7846	76.4829	50.6337	1.57844	0.51229	3.08114	0.00206207	0.0120727
Unigene020141	2501	13814.3	8157.66	2.31232	0.75092	3.07932	0.00207472	0.0121303
Unigene004691	15.5685	1.20572	8.38713	-3.22629	1.04868	-3.07653	0.00209424	0.0122222
Unigene021070	36.4365	12.6319	24.5342	-1.498	0.487244	-3.07444	0.00210901	0.0122973
Unigene009610	495.148	5128.86	2812	2.99712	0.976559	3.06906	0.00214736	0.012504
Unigene027586	877.674	2123.16	1500.42	1.25195	0.409085	3.06038	0.0022106	0.0128201
Unigene003369	158.983	59.9851	109.484	-1.37736	0.450781	-3.05549	0.00224689	0.0130013
Unigene031496	317.895	919.452	618.674	1.49344	0.489174	3.05299	0.00226573	0.0131045
Unigene009830	5773.39	15185.9	10479.6	1.36561	0.448923	3.04198	0.00235028	0.0135446
Unigene023444	1.53851	12.6077	7.07309	2.78739	0.916387	3.04172	0.00235234	0.0135446
Unigene027475	134.478	1222.21	678.343	2.85901	0.94062	3.03949	0.00236976	0.0136267
Unigene023614	791.217	2673.74	1732.48	1.6981	0.559197	3.03668	0.00239196	0.0137482
Unigene001269	135.209	13.4707	74.3398	-2.96155	0.975411	-3.0362	0.00239577	0.0137639
Unigene026360	20.8542	74.7266	47.7904	1.77805	0.586309	3.03261	0.0024245	0.0139042
Unigene025421	76.5112	218.358	147.435	1.47738	0.487414	3.03105	0.00243702	0.0139636
Unigene028217	24437.4	66346.5	45391.9	1.40794	0.465273	3.02606	0.00247766	0.0141336
Unigene012395	19.1474	106.496	62.8215	2.31229	0.764175	3.02587	0.00247921	0.0141362
Unigene027978	272.239	981.225	626.732	1.78028	0.591901	3.00773	0.00263211	0.0148865
Unigene026390	5.06827	22.0864	13.5774	1.99192	0.663369	3.00273	0.00267566	0.0150829
Unigene021581	161.577	28.5063	95.0417	-2.33341	0.777607	-3.00076	0.00269308	0.0151546
Unigene023361	1522.53	184.12	853.327	-2.75306	0.918139	-2.99853	0.0027129	0.0152461
Unigene028038	804.971	4236.52	2520.74	2.24745	0.749627	2.99809	0.00271676	0.0152612
Unigene023954	7.01098	84.2886	45.6498	3.12211	1.0425	2.99484	0.0027459	0.0153846
Unigene000722	37.3935	9.97777	23.6856	-1.81884	0.608711	-2.98802	0.00280793	0.0156709
Unigene006176	111.59	51.7956	81.6925	-1.09315	0.366223	-2.98493	0.00283646	0.0157841
Unigene030041	12950.9	94206.6	53578.8	2.61387	0.8757	2.98489	0.00283678	0.0157841
Unigene000545	136.384	58.534	97.459	-1.20082	0.402643	-2.98235	0.00286042	0.0158814
Unigene029262	119.886	483.52	301.703	1.92005	0.644556	2.97888	0.00289306	0.0160349
Unigene028131	7472.07	26716.3	17094.2	1.76849	0.594006	2.97723	0.00290868	0.0160939
Unigene008304	26.2733	1.46202	13.8677	-3.43189	1.15316	-2.97607	0.00291969	0.0161479
Unigene021781	796.506	5581.84	3189.17	2.56976	0.867657	2.96172	0.00305925	0.0168036
Unigene026379	12.5619	41.8935	27.2277	1.67295	0.565265	2.95958	0.00308054	0.0168782
Unigene014353	966.525	2157.65	1562.09	1.14027	0.385743	2.95603	0.00311624	0.0170665
Unigene010285	6.5153	0	3.25765	-3.85971	1.30759	-2.95178	0.0031595	0.0172668
Unigene026690	14.8725	56.1709	35.5217	1.84686	0.625843	2.95099	0.00316757	0.0173035
Unigene027726	12.0237	70.2893	41.1565	2.35616	0.800219	2.94439	0.00323593	0.017647
Unigene014076	235.038	836.775	535.906	1.76103	0.598147	2.94415	0.00323847	0.0176534
Unigene029722	435.734	1627.84	1031.79	1.82261	0.619719	2.94103	0.00327121	0.0178019
Unigene007926	1511.41	641.772	1076.59	-1.2133	0.412742	-2.93961	0.0032863	0.0178527
Unigene006348	297.745	111.541	204.643	-1.38191	0.470472	-2.93729	0.00331092	0.0179421
Unigene028453	46.9245	700.246	373.585	3.29214	1.12216	2.93375	0.00334894	0.0180925
Unigene025599	13.4264	55.7145	34.5705	1.95753	0.668231	2.92942	0.00339596	0.0182724
Unigene028861	914.724	9695.47	5305.1	2.98638	1.01977	2.92848	0.00340619	0.01831
Unigene022977	60.6035	2.71625	31.6599	-3.58723	1.22506	-2.92822	0.0034091	0.0183125
Unigene017066	2788.16	10234.2	6511.19	1.7996	0.614964	2.92635	0.00342969	0.0184078
Unigene023956	1.94675	11	6.47339	2.30635	0.788875	2.9236	0.0034601	0.0185324
Unigene001144	31.9784	11.7068	21.8426	-1.41496	0.484229	-2.9221	0.0034768	0.0186064
Unigene026066	2355.1	13068.2	7711.67	2.30178	0.787804	2.92177	0.00348053	0.0186186
Unigene000192	52.6607	19.0411	35.8509	-1.42934	0.490468	-2.91424	0.00356554	0.0190024
Unigene026945	114.289	421.071	267.68	1.80413	0.62033	2.90834	0.00363359	0.0193092
Unigene027696	22298.4	127502	74900.2	2.33464	0.803246	2.9065	0.00365492	0.0193906
Unigene027302	425.25	1126.35	775.799	1.37143	0.472373	2.90328	0.00369272	0.019559
Unigene025857	5768.2	29439	17603.6	2.20195	0.758998	2.90113	0.00371822	0.0196698
Unigene031494	77.365	678.412	377.888	2.79343	0.964814	2.8953	0.00378792	0.0199566
Unigene027379	304.253	2210.18	1257.22	2.59743	0.898353	2.89132	0.00383624	0.0201618
Unigene010778	20.737	113.883	67.3101	2.28416	0.790764	2.88855	0.00387028	0.0202993
Unigene030280	14.5958	51.0268	32.8113	1.7316	0.601235	2.88007	0.0039759	0.0207895
Unigene023912	439.639	1543.21	991.424	1.74076	0.604619	2.8791	0.00398807	0.0208239
Unigene027339	72.2927	154.719	113.506	1.08471	0.377218	2.87556	0.00403317	0.0209999
Unigene005494	262.711	78.0768	170.394	-1.68596	0.587998	-2.86728	0.00414012	0.0214441
Unigene027473	563.155	4348.13	2455.64	2.65712	0.927536	2.86471	0.00417388	0.0215835
Unigene020931	40.2475	5.73733	22.9924	-2.55969	0.893562	-2.8646	0.00417541	0.0215835
Unigene025370	1919.77	809.2	1364.49	-1.22236	0.426788	-2.86408	0.00418224	0.0215929
Unigene004712	9.64225	37.122	23.3821	1.8513	0.647476	2.85926	0.00424628	0.021889
Unigene019853	1071.15	2628.8	1849.97	1.26826	0.443615	2.85893	0.00425075	0.0218958
Unigene028380	94.6094	41.5159	68.0626	-1.17116	0.410072	-2.85598	0.00429042	0.0220631
Unigene023588	5.21928	18.1023	11.6608	1.70556	0.597941	2.85239	0.00433916	0.0222693
Unigene027626	28558.7	99281.3	63920	1.72669	0.605515	2.85161	0.00434983	0.0223076
Unigene025605	17.2486	50.1289	33.6888	1.49381	0.52385	2.85159	0.00435008	0.0223076
Unigene031720	352.261	3767.93	2060.1	2.97464	1.04323	2.85138	0.00435295	0.0223134
Unigene024753	31.3375	263.262	147.3	2.74068	0.961366	2.85082	0.00436072	0.0223355
Unigene021856	16.2855	159.778	88.032	2.8921	1.01551	2.84793	0.00440047	0.0224855
Unigene020763	3.41719	15.4967	9.45695	2.06428	0.724964	2.84743	0.00440744	0.0225033
Unigene025175	14.0162	1.86392	7.94007	-2.61646	0.921026	-2.84081	0.00449986	0.0229297
Unigene027045	699.576	169.625	434.601	-1.94098	0.683733	-2.8388	0.00452835	0.0230567
Unigene009046	40.5727	5.59181	23.0822	-2.58056	0.911074	-2.83244	0.00461939	0.0234261
Unigene018230	3.03547	15.6531	9.34427	2.19001	0.773216	2.83234	0.00462089	0.0234261
Unigene020881	27.7979	100.492	64.1451	1.77459	0.626923	2.83064	0.00464546	0.0235229
Unigene022191	17052.3	122715	69883.4	2.57609	0.912207	2.82402	0.0047426	0.0239489
Unigene017255	62.5763	8.08959	35.3329	-2.64688	0.938886	-2.81917	0.00481481	0.0242187
Unigene025136	359.204	14.7414	186.973	-3.59029	1.27372	-2.81875	0.00482112	0.024241
Unigene023011	466.533	1434.85	950.693	1.56763	0.556374	2.81759	0.00483859	0.0243193
Unigene025386	1891.6	12940.1	7415.83	2.52079	0.895314	2.81554	0.00486958	0.024456
Unigene013630	97.3463	45.3058	71.326	-1.08307	0.385233	-2.81146	0.00493171	0.0247103
Unigene020612	45.956	13.3387	29.6473	-1.71947	0.612542	-2.8071	0.00499897	0.024931
Unigene013309	4649.18	18421.4	11535.3	1.88854	0.672928	2.80645	0.00500912	0.0249678
Unigene024427	1712.44	17152	9432.24	2.90116	1.03415	2.80534	0.0050263	0.0250286
Unigene026790	1315.91	10327.7	5821.81	2.66236	0.949512	2.80393	0.00504841	0.0250999
Unigene028498	2962.62	14394.2	8678.41	2.13386	0.762868	2.79716	0.00515547	0.0255298
Unigene018036	620.218	0	310.109	-4.26632	1.52526	-2.7971	0.00515637	0.0255298
Unigene030590	1.44068	13.0581	7.24938	2.80073	1.0013	2.79708	0.00515666	0.0255298
Unigene028437	8.55352	73.9098	41.2317	2.75434	0.985635	2.79448	0.00519828	0.0256767
Unigene025472	988.975	6302.75	3645.86	2.44083	0.873872	2.79312	0.00522029	0.0257687
Unigene027590	145.999	901.231	523.615	2.4055	0.861235	2.79308	0.00522091	0.0257687
Unigene030165	98.3348	999.445	548.89	2.9111	1.04238	2.79276	0.0052261	0.0257845
Unigene028091	6.65903	55.6477	31.1533	2.724	0.975556	2.79225	0.00523428	0.025815
Unigene029992	71.0547	183.054	127.054	1.33545	0.478746	2.78949	0.00527919	0.0259867
Unigene008464	15.8343	93.0416	54.4379	2.34527	0.841157	2.78815	0.00530094	0.0260739
Unigene017580	63.7122	130.013	96.8626	1.0158	0.365033	2.78276	0.00538995	0.026421
Unigene024061	22.2669	54.3693	38.3181	1.25966	0.454085	2.77405	0.00553623	0.0270379
Unigene025237	18.1931	164.005	91.0989	2.79361	1.00834	2.77051	0.00559694	0.0272301
Unigene009332	779.072	263.942	521.507	-1.51208	0.54578	-2.77049	0.00559725	0.0272301
Unigene015467	25.8251	0	12.9126	-4.16936	1.50566	-2.76913	0.00562067	0.0272925
Unigene018806	37.7583	11.0864	24.4223	-1.68709	0.610017	-2.76564	0.00568108	0.027534
Unigene019260	656.731	1472.12	1064.43	1.14373	0.414241	2.76101	0.00576222	0.0279063
Unigene025818	957.596	6933.1	3945.35	2.57075	0.931679	2.75927	0.00579309	0.0280347
Unigene012846	161.21	52.1868	106.698	-1.56987	0.570065	-2.75384	0.00589012	0.0284148
Unigene027466	1907.31	6186.74	4047.03	1.63339	0.593165	2.75368	0.0058929	0.0284148
Unigene014159	215.057	21.4283	118.243	-2.8876	1.04895	-2.75283	0.00590818	0.0284635
Unigene021660	17.8773	120.77	69.3238	2.49843	0.908443	2.75023	0.00595541	0.0286589
Unigene031449	125.784	1307.88	716.831	2.92011	1.06195	2.74976	0.00596392	0.0286784
Unigene025268	3936.18	13538	8737.07	1.70788	0.621709	2.74707	0.00601295	0.0288604
Unigene022928	334.986	842.187	588.587	1.29871	0.473922	2.74034	0.0061376	0.0294117
Unigene028673	302.022	2131.8	1216.91	2.54065	0.927371	2.73962	0.006151	0.0294462
Unigene001432	298.22	93.19	195.705	-1.61582	0.590908	-2.73446	0.00624818	0.029856
Unigene013836	106.153	8.34589	57.2494	-3.08186	1.12945	-2.72864	0.00635969	0.030262
Unigene026385	14.5462	73.348	43.9471	2.17412	0.797883	2.72486	0.00643295	0.0305032
Unigene029506	599.932	4751.89	2675.91	2.65361	0.976362	2.71786	0.00657062	0.0310174
Unigene019990	12.4421	177.115	94.7787	3.17177	1.16775	2.71615	0.00660467	0.0311439
Unigene013254	145.074	55.4183	100.246	-1.35008	0.497496	-2.71375	0.00665262	0.0313242
Unigene023358	237.78	797.557	517.669	1.67375	0.618713	2.70521	0.00682612	0.0320103
Unigene026601	308.226	868.891	588.558	1.44954	0.536536	2.70166	0.00689951	0.0323097
Unigene024305	15.0936	62.1995	38.6466	1.93157	0.715271	2.70047	0.00692414	0.0323884
Unigene027828	20.4632	0	10.2316	-4.06281	1.50703	-2.69591	0.00701968	0.0327297
Unigene026024	251.73	2143.42	1197.57	2.71889	1.00931	2.69382	0.00706376	0.0329115
Unigene026642	168.78	1372.99	770.884	2.67374	0.993341	2.69167	0.00710961	0.0330892
Unigene024472	3212.57	1391.18	2301.88	-1.18269	0.439539	-2.69076	0.00712891	0.0331671
Unigene024569	160.827	610.395	385.611	1.82711	0.679555	2.68868	0.00717345	0.0333142
Unigene017451	85.5018	36.0482	60.775	-1.21553	0.452202	-2.68803	0.00718757	0.0333677
Unigene028917	13739.8	28203.5	20971.6	1.02161	0.382231	2.67275	0.0075233	0.0347014
Unigene029971	86.5162	222.291	154.404	1.3283	0.49703	2.67247	0.00752956	0.0347178
Unigene027216	116.517	329.78	223.148	1.45476	0.545518	2.66675	0.00765877	0.0351627
Unigene006951	56.8514	399.244	228.048	2.5203	0.946696	2.66221	0.00776292	0.035527
Unigene025395	202.077	2000.34	1101.21	2.84753	1.0731	2.65355	0.00796504	0.0362461
Unigene022743	69.0659	543.311	306.189	2.63268	0.992268	2.6532	0.00797332	0.036271
Unigene029424	2249.65	11184.5	6717.09	2.14483	0.808951	2.65137	0.00801652	0.036429
Unigene009573	10.9235	47.9307	29.4271	2.00436	0.756533	2.64941	0.00806331	0.0365385
Unigene006831	20.5055	0	10.2527	-4.00142	1.51158	-2.64718	0.00811671	0.036716
Unigene023005	143.89	49.4219	96.6559	-1.49143	0.563571	-2.6464	0.00813543	0.0367878
Unigene029724	14300.5	6748.31	10524.4	-1.06497	0.403242	-2.64102	0.00826558	0.0373109
Unigene002279	61.6715	17.1529	39.4122	-1.7566	0.666313	-2.6363	0.00838164	0.0376896
Unigene022343	3370.58	13764.3	8567.44	1.91229	0.726523	2.6321	0.00848576	0.0380781
Unigene023848	47.4937	245.585	146.54	2.18809	0.831647	2.63103	0.00851263	0.0381588
Unigene027989	2019.27	519.151	1269.21	-1.85326	0.705332	-2.6275	0.00860152	0.0385171
Unigene014384	17.9688	0	8.9844	-3.96618	1.51044	-2.62584	0.00864349	0.0386782
Unigene026606	5080.37	24577.5	14829	2.11028	0.804512	2.62306	0.0087145	0.038931
Unigene000543	50.5715	21.5981	36.0848	-1.2062	0.459972	-2.62233	0.00873317	0.0389983
Unigene022804	80.4374	39.2636	59.8505	-1.01712	0.388198	-2.62011	0.00879004	0.0392251
Unigene011887	76.1066	37.6424	56.8745	-1.00374	0.38368	-2.61609	0.00889432	0.0395945
Unigene016780	344.907	149.31	247.109	-1.18022	0.453292	-2.60367	0.00922318	0.0408048
Unigene029188	463.09	1581.61	1022.35	1.69119	0.649728	2.60293	0.0092432	0.0408653
Unigene011457	45.5713	19.6614	32.6164	-1.19079	0.457558	-2.60248	0.00925521	0.0409044
Unigene031044	2175.85	16336.7	9256.3	2.5747	0.989941	2.60086	0.00929902	0.0410558
Unigene023376	64.4176	781.182	422.8	2.9998	1.15391	2.59968	0.00933106	0.0411832
Unigene012595	31.0075	11.9388	21.4731	-1.33739	0.514911	-2.59732	0.00939536	0.0414103
Unigene000012	3102.29	18753.3	10927.8	2.3518	0.906941	2.59311	0.00951115	0.0418348
Unigene023280	335.26	683.509	509.385	1.01217	0.391271	2.58688	0.00968483	0.0423698
Unigene025608	28.4628	88.3673	58.4151	1.56184	0.603778	2.58678	0.00968773	0.0423698
Unigene023225	2.36676	12.5484	7.45759	2.23013	0.864107	2.58085	0.00985576	0.043021
Unigene028599	1415.78	7090.95	4253.36	2.14429	0.83124	2.57962	0.00989078	0.0431367
Unigene016154	91.0944	34.7805	62.9374	-1.34953	0.524533	-2.57283	0.0100871	0.043815
Unigene020849	597.736	185.676	391.706	-1.61528	0.628233	-2.57115	0.0101363	0.0439693
Unigene025624	344.276	778.27	561.273	1.1525	0.448372	2.5704	0.010158	0.0440487
Unigene021107	115.115	56.8262	85.9707	-1.00339	0.391025	-2.56605	0.0102863	0.0444854
Unigene016719	3.49378	17.4684	10.4811	2.14698	0.8384	2.56081	0.0104428	0.0450414
Unigene023055	106.074	446.792	276.433	1.94271	0.759647	2.55739	0.0105462	0.0454567
Unigene025488	150.171	1668.35	909.262	2.91292	1.13995	2.5553	0.0106096	0.045654
Unigene018619	112.931	1113.92	613.424	2.81255	1.10198	2.55227	0.0107023	0.046022
Unigene019064	16.4169	117.292	66.8546	2.50992	0.986903	2.54323	0.0109832	0.0469794
Unigene022077	1400.26	2954.45	2177.36	1.05757	0.418113	2.52939	0.0114259	0.0484391
Unigene017357	12.6332	2.31438	7.4738	-2.23715	0.889111	-2.51617	0.0118637	0.0498784
Unigene016322	5.31386	0	2.65693	-3.46596	1.37799	-2.51523	0.0118954	0.0499854
